# Supplementary material for: Identification of Candidate Biomarkers Correlated With the Pathogenesis and Prognosis of Non-small Cell Lung Cancer via Integrated Bioinformatics Analysis
Source: Front Genet. 2018 Oct 12;9:469. doi: 10.3389/fgene.2018.00469 (PMC6194157; doi:10.3389/fgene.2018.00469)
Supplement: Supplementary file 2 [file Table_2.XLSX]

## Sheet: Sheet1
Table S2 Information for the DEGs identified from the GEO NSCLC datasets (|log2FC| ≥ 1, P value < 0.05 and adjust P value < 0.05).
Name	logFC	P value	adjP value	Category
MMP12	3.25051	4.79e-11	1.33e-06	Up-regulated gene
MMP1	2.98139	3.83e-10	1.06e-05	Up-regulated gene
GREM1	2.94889	2.49e-10	6.92e-06	Up-regulated gene
COL10A1	2.90853	2.3e-11	6.4e-07	Up-regulated gene
SPP1	2.71993	2.76e-07	0.00767078	Up-regulated gene
CDC20	2.56091	7.56e-09	0.000209794	Up-regulated gene
DLGAP5	2.53956	5.73e-11	1.59e-06	Up-regulated gene
TMPRSS4	2.46855	5.98e-09	0.000166059	Up-regulated gene
AKR1B10	2.45342	5e-09	0.000138652	Up-regulated gene
CTHRC1	2.42999	2.16e-08	0.000600202	Up-regulated gene
GJB2	2.41704	3.07e-07	0.00852231	Up-regulated gene
COL11A1	2.41521	2.76e-10	7.66e-06	Up-regulated gene
RRM2	2.3901	4.31e-09	0.000119558	Up-regulated gene
KRT6A	2.3821	9.22e-08	0.00255914	Up-regulated gene
TPX2	2.37922	1.62e-10	4.49e-06	Up-regulated gene
ANLN	2.33884	4.42e-09	0.000122594	Up-regulated gene
CEP55	2.24507	1.26e-09	3.51e-05	Up-regulated gene
CST1	2.20342	1.41e-08	0.000392324	Up-regulated gene
SPINK1	2.17591	2.8e-07	0.00778098	Up-regulated gene
KIF4A	2.1555	4.09e-09	0.000113655	Up-regulated gene
TTK	2.09761	7.73e-09	0.000214418	Up-regulated gene
MELK	2.04055	6.04e-09	0.000167561	Up-regulated gene
CRABP2	2.02831	5.24e-09	0.000145497	Up-regulated gene
PBK	2.02631	3.06e-09	8.5e-05	Up-regulated gene
BUB1B	2.02401	5.04e-08	0.00139759	Up-regulated gene
UHRF1	2.01724	2.35e-07	0.0065183	Up-regulated gene
CDKN3	1.98975	1.65e-09	4.57e-05	Up-regulated gene
KIF20A	1.98725	9.17e-10	2.54e-05	Up-regulated gene
CXCL13	1.94511	2.35e-07	0.0065183	Up-regulated gene
CDH3	1.93652	1.31e-07	0.00364177	Up-regulated gene
FOXM1	1.93509	4.42e-09	0.000122594	Up-regulated gene
UBE2C	1.93435	4.15e-07	0.0115055	Up-regulated gene
GPR87	1.91195	1.82e-08	0.000505509	Up-regulated gene
NUF2	1.90236	4.83e-10	1.34e-05	Up-regulated gene
UBE2T	1.89732	9.91e-08	0.00275117	Up-regulated gene
CCNB1	1.8902	1.12e-08	0.000311455	Up-regulated gene
KIF11	1.86854	8.24e-09	0.000228747	Up-regulated gene
TOP2A	1.86479	1.53e-07	0.00425862	Up-regulated gene
GCNT3	1.85559	1.25e-07	0.00346813	Up-regulated gene
SULF1	1.8437	1.24e-07	0.00345023	Up-regulated gene
ADAMDEC1	1.82201	4.42e-07	0.0122817	Up-regulated gene
ZWINT	1.78615	1.53e-07	0.00423952	Up-regulated gene
KIF14	1.78006	5.24e-09	0.000145497	Up-regulated gene
CENPF	1.77353	2.33e-07	0.00645503	Up-regulated gene
DSP	1.75643	6.12e-07	0.0169933	Up-regulated gene
THBS2	1.75228	3.03e-07	0.00839909	Up-regulated gene
HJURP	1.74598	9.33e-08	0.0025892	Up-regulated gene
ANKRD22	1.73998	1.14e-07	0.00317701	Up-regulated gene
MKI67	1.73614	1.25e-07	0.00346813	Up-regulated gene
HS6ST2	1.73478	1.16e-06	0.0323159	Up-regulated gene
PSAT1	1.71711	7.24e-07	0.0200978	Up-regulated gene
NMU	1.71161	1.32e-06	0.0366725	Up-regulated gene
KIF2C	1.71059	3.08e-08	0.000854836	Up-regulated gene
PRC1	1.70823	1.23e-06	0.0340146	Up-regulated gene
CDC6	1.70332	4.97e-08	0.00137867	Up-regulated gene
MMP11	1.70109	1.02e-06	0.0283614	Up-regulated gene
HMGB3	1.66468	8.33e-07	0.0231317	Up-regulated gene
CCNA2	1.65353	1.21e-08	0.000336867	Up-regulated gene
HMMR	1.64389	6.89e-08	0.00191292	Up-regulated gene
NDC80	1.63845	3.64e-08	0.00100894	Up-regulated gene
NUSAP1	1.63719	5.99e-08	0.00166166	Up-regulated gene
CEACAM5	1.6275	1.44e-07	0.0039833	Up-regulated gene
MCM2	1.62722	9.33e-07	0.0259005	Up-regulated gene
MMP13	1.61983	1.29e-07	0.00358229	Up-regulated gene
NEK2	1.61443	3.85e-08	0.00106984	Up-regulated gene
IGF2BP3	1.60819	5.46e-08	0.00151522	Up-regulated gene
FNDC1	1.60729	3.67e-07	0.0101807	Up-regulated gene
NCAPG	1.59002	2.02e-08	0.000560858	Up-regulated gene
CENPE	1.57721	5.12e-07	0.0142111	Up-regulated gene
EZH2	1.54547	7.9e-08	0.00219166	Up-regulated gene
IGFBP3	1.53933	3.89e-07	0.0107838	Up-regulated gene
TK1	1.52356	9.44e-08	0.00261953	Up-regulated gene
FAM83A	1.50583	4.28e-07	0.0118797	Up-regulated gene
KIF15	1.50549	7.84e-07	0.0217591	Up-regulated gene
FERMT1	1.50136	1.2e-07	0.00332017	Up-regulated gene
TRIP13	1.48996	1.55e-06	0.0428957	Up-regulated gene
SLC7A11	1.48923	6.21e-07	0.0172423	Up-regulated gene
TCN1	1.48865	3.98e-07	0.0110504	Up-regulated gene
SPOCK1	1.48533	1.3e-06	0.0361446	Up-regulated gene
ASPM	1.47778	1.03e-06	0.0287268	Up-regulated gene
PRAME	1.47291	1.21e-06	0.033598	Up-regulated gene
PLAU	1.47083	4.67e-07	0.0129556	Up-regulated gene
EXO1	1.46084	4.25e-07	0.0117853	Up-regulated gene
SPAG5	1.45131	7.71e-08	0.00213885	Up-regulated gene
DEPDC1B	1.44847	1.66e-07	0.00460013	Up-regulated gene
AURKA	1.4457	1.64e-07	0.00455384	Up-regulated gene
CA9	1.43491	9.83e-07	0.0272862	Up-regulated gene
E2F8	1.42591	1.85e-07	0.00513295	Up-regulated gene
CDCA5	1.41655	1.04e-06	0.0289108	Up-regulated gene
CENPK	1.40508	4.32e-08	0.00119987	Up-regulated gene
MAD2L1	1.39738	4.45e-07	0.0123601	Up-regulated gene
MND1	1.3937	7.9e-08	0.00219166	Up-regulated gene
MCM4	1.38773	1.8e-06	0.0499925	Up-regulated gene
NCAPG2	1.37558	1.25e-06	0.0346421	Up-regulated gene
HORMAD1	1.37134	2.84e-07	0.00787739	Up-regulated gene
DSG2	1.3673	2.5e-07	0.0069478	Up-regulated gene
UGT8	1.36268	5.48e-07	0.0152109	Up-regulated gene
PLEK2	1.36025	1.74e-07	0.0048369	Up-regulated gene
RGS17	1.35157	3.76e-07	0.010436	Up-regulated gene
COL17A1	1.34792	9.88e-08	0.00274351	Up-regulated gene
SLC7A5	1.33988	1.06e-06	0.0294681	Up-regulated gene
ASF1B	1.33697	7.16e-07	0.0198854	Up-regulated gene
TFAP2A	1.27476	2.97e-07	0.00823097	Up-regulated gene
DEPDC1	1.27127	5.28e-07	0.0146491	Up-regulated gene
SPC25	1.26711	7.68e-07	0.0213154	Up-regulated gene
KDELR3	1.2634	4.08e-07	0.0113218	Up-regulated gene
ETV4	1.25164	1.35e-06	0.0374709	Up-regulated gene
HIST1H2BD	1.24019	8.73e-07	0.0242434	Up-regulated gene
TYMS	1.22231	1.44e-07	0.0039833	Up-regulated gene
HIST1H2BH	1.21079	3.4e-07	0.00944284	Up-regulated gene
FANCI	1.18124	1.44e-06	0.0399968	Up-regulated gene
ATAD2	1.16049	1.79e-06	0.049715	Up-regulated gene
SFRP2	1.06056	9.52e-07	0.0264138	Up-regulated gene
GKN2	-3.97029	2.76e-14	7.66e-10	Down-regulated gene
SFTPC	-4.13526	9.87e-14	2.74e-09	Down-regulated gene
TMEM100	-3.61905	4.79e-11	1.33e-06	Down-regulated gene
ADH1B	-3.16633	7.11e-11	1.97e-06	Down-regulated gene
AGER	-3.83884	8.73e-11	2.42e-06	Down-regulated gene
SFTPA2	-3.40226	1.44e-10	4e-06	Down-regulated gene
ACADL	-2.88661	2.25e-10	6.24e-06	Down-regulated gene
TCF21	-2.46034	6.22e-10	1.73e-05	Down-regulated gene
AQP4	-2.92467	1.02e-09	2.84e-05	Down-regulated gene
CYP4B1	-3.36135	1.35e-09	3.75e-05	Down-regulated gene
FCN3	-3.27003	1.64e-09	4.56e-05	Down-regulated gene
MS4A15	-2.60246	1.7e-09	4.71e-05	Down-regulated gene
WIF1	-3.56064	1.87e-09	5.18e-05	Down-regulated gene
CLDN18	-3.44784	1.92e-09	5.34e-05	Down-regulated gene
TNNC1	-3.12501	1.92e-09	5.34e-05	Down-regulated gene
CLIC5	-2.42207	1.92e-09	5.34e-05	Down-regulated gene
VIPR1	-2.19959	2.31e-09	6.4e-05	Down-regulated gene
PEBP4	-2.92911	4.09e-09	0.000113655	Down-regulated gene
IGSF10	-2.39166	4.31e-09	0.000119558	Down-regulated gene
LRRK2	-2.52682	4.42e-09	0.000122594	Down-regulated gene
PGC	-2.58939	5e-09	0.000138652	Down-regulated gene
CPB2	-3.14707	5.5e-09	0.000152594	Down-regulated gene
PLA2G1B	-2.51764	7.89e-09	0.000219117	Down-regulated gene
FMO2	-2.68647	9.35e-09	0.000259549	Down-regulated gene
SCGB1A1	-2.84569	1.03e-08	0.000286918	Down-regulated gene
HSD17B6	-2.3234	1.49e-08	0.00041479	Down-regulated gene
SLC6A4	-3.04597	2.02e-08	0.000560296	Down-regulated gene
FAM107A	-2.80675	2.94e-08	0.00081606	Down-regulated gene
CACNA2D2	-2.32728	3.27e-08	0.000908668	Down-regulated gene
CA4	-3.16264	3.49e-08	0.000968035	Down-regulated gene
MT1M	-3.04256	3.64e-08	0.00100894	Down-regulated gene
SELP	-1.72538	4.7e-08	0.00130491	Down-regulated gene
COL6A6	-1.96618	5.1e-08	0.0014167	Down-regulated gene
MAMDC2	-2.69692	5.15e-08	0.0014298	Down-regulated gene
FABP4	-2.99891	5.15e-08	0.0014298	Down-regulated gene
FOSB	-2.49161	6.3e-08	0.00174997	Down-regulated gene
EMCN	-2.4361	6.37e-08	0.00176705	Down-regulated gene
ZBTB16	-2.22121	6.64e-08	0.00184175	Down-regulated gene
ABCA3	-1.93411	6.64e-08	0.00184175	Down-regulated gene
HHIP	-2.18652	6.72e-08	0.00186525	Down-regulated gene
SLC1A1	-1.76297	6.89e-08	0.00191292	Down-regulated gene
STXBP6	-1.92983	7.52e-08	0.002087	Down-regulated gene
ANKRD29	-2.40702	8.9e-08	0.00247052	Down-regulated gene
OLR1	-2.04126	9.77e-08	0.00271211	Down-regulated gene
SFTPD	-2.90931	9.88e-08	0.00274351	Down-regulated gene
FHL1	-2.50183	9.91e-08	0.00275117	Down-regulated gene
C2orf40	-2.68394	1.05e-07	0.00291612	Down-regulated gene
EDNRB	-2.56537	1.05e-07	0.00291612	Down-regulated gene
KL	-2.02491	1.07e-07	0.002971	Down-regulated gene
SDPR	-2.42641	1.11e-07	0.00308753	Down-regulated gene
LPL	-2.22739	1.14e-07	0.00317701	Down-regulated gene
HBA2	-2.46457	1.22e-07	0.00339354	Down-regulated gene
IL33	-2.16118	1.36e-07	0.00377881	Down-regulated gene
STX11	-2.06414	1.44e-07	0.0039833	Down-regulated gene
CD36	-2.05279	1.45e-07	0.00402517	Down-regulated gene
SLPI	-1.5801	1.78e-07	0.00493412	Down-regulated gene
LRRN3	-2.09165	1.8e-07	0.00498327	Down-regulated gene
ESAM	-1.6732	2.22e-07	0.00616067	Down-regulated gene
INMT	-2.37782	2.67e-07	0.00741903	Down-regulated gene
CDH5	-2.07623	2.84e-07	0.00787739	Down-regulated gene
NCKAP5	-2.47222	3.07e-07	0.00852231	Down-regulated gene
FGD5	-1.46067	3.21e-07	0.00889727	Down-regulated gene
GPM6A	-2.33201	3.41e-07	0.0094618	Down-regulated gene
IL6	-2.33668	3.43e-07	0.00952278	Down-regulated gene
C1QTNF7	-1.46155	3.46e-07	0.00960323	Down-regulated gene
ZNF385B	-1.86732	3.49e-07	0.00968418	Down-regulated gene
PLAC8	-1.61059	3.73e-07	0.0103504	Down-regulated gene
ASPA	-1.7776	4.08e-07	0.0113218	Down-regulated gene
DAPK2	-1.58099	4.25e-07	0.0117853	Down-regulated gene
CCDC68	-1.39067	4.35e-07	0.0120701	Down-regulated gene
C20orf85	-2.07045	4.42e-07	0.0122629	Down-regulated gene
TEK	-1.79123	4.45e-07	0.0123601	Down-regulated gene
LAMP3	-1.98906	4.56e-07	0.0126552	Down-regulated gene
HBB	-2.07451	4.63e-07	0.0128549	Down-regulated gene
CAV1	-2.06813	4.92e-07	0.013644	Down-regulated gene
AGTR1	-1.82984	5.08e-07	0.0141031	Down-regulated gene
PECAM1	-1.51319	5.2e-07	0.0144289	Down-regulated gene
SUSD2	-1.74571	5.32e-07	0.0147602	Down-regulated gene
PDK4	-1.92608	5.52e-07	0.0153251	Down-regulated gene
CDO1	-1.46962	5.6e-07	0.0155556	Down-regulated gene
LRRC32	-1.57887	5.9e-07	0.0163827	Down-regulated gene
BTNL9	-1.77301	6.12e-07	0.0169933	Down-regulated gene
FLRT3	-1.86232	6.17e-07	0.0171175	Down-regulated gene
PLLP	-1.50276	6.17e-07	0.0171175	Down-regulated gene
CHRDL1	-2.15508	6.2e-07	0.0172062	Down-regulated gene
HPGD	-1.79613	6.39e-07	0.0177485	Down-regulated gene
SLIT2	-1.82939	6.53e-07	0.0181354	Down-regulated gene
VGLL3	-1.64887	6.58e-07	0.0182657	Down-regulated gene
PIP5K1B	-1.42613	6.58e-07	0.0182657	Down-regulated gene
EDN1	-1.54266	7.11e-07	0.0197464	Down-regulated gene
GPR146	-1.60263	7.16e-07	0.0198854	Down-regulated gene
MFAP4	-2.0361	7.24e-07	0.0200978	Down-regulated gene
ABCA6	-1.48608	7.47e-07	0.0207345	Down-regulated gene
MS4A2	-1.33828	8.06e-07	0.0223614	Down-regulated gene
CLEC1A	-1.52784	8.11e-07	0.0225139	Down-regulated gene
LRRC36	-1.86416	8.33e-07	0.0231317	Down-regulated gene
NOSTRIN	-2.19122	8.5e-07	0.0236034	Down-regulated gene
ABCA8	-1.71388	8.5e-07	0.0236034	Down-regulated gene
PTPRB	-1.82585	8.62e-07	0.0239218	Down-regulated gene
LYVE1	-2.27769	8.64e-07	0.023974	Down-regulated gene
ACVRL1	-1.54522	9.03e-07	0.0250617	Down-regulated gene
MARCO	-1.98687	9.21e-07	0.0255625	Down-regulated gene
SLC19A3	-1.73783	9.39e-07	0.0260708	Down-regulated gene
HLF	-1.5739	9.77e-07	0.02711	Down-regulated gene
SFTPB	-1.97411	9.96e-07	0.0276411	Down-regulated gene
SCGB3A2	-2.08379	1e-06	0.0278199	Down-regulated gene
ADCY4	-1.19542	1.02e-06	0.02818	Down-regulated gene
HIGD1B	-1.62581	1.05e-06	0.02909	Down-regulated gene
TSPAN7	-1.81321	1.05e-06	0.0290956	Down-regulated gene
JAM2	-1.93307	1.05e-06	0.0292814	Down-regulated gene
KIAA1324L	-1.38522	1.08e-06	0.029844	Down-regulated gene
FHL5	-1.71997	1.09e-06	0.0302236	Down-regulated gene
FOS	-1.59393	1.15e-06	0.0319767	Down-regulated gene
SLC46A2	-2.10151	1.19e-06	0.033158	Down-regulated gene
TMOD1	-1.36119	1.21e-06	0.033598	Down-regulated gene
WWC2	-1.41008	1.22e-06	0.0338049	Down-regulated gene
SGCG	-1.74692	1.23e-06	0.0340128	Down-regulated gene
C4BPA	-2.12214	1.24e-06	0.0344314	Down-regulated gene
KCNT2	-1.50357	1.24e-06	0.0344314	Down-regulated gene
SOSTDC1	-2.45375	1.26e-06	0.0348539	Down-regulated gene
ANGPT1	-1.41567	1.29e-06	0.035927	Down-regulated gene
PCDH17	-1.37444	1.29e-06	0.035927	Down-regulated gene
ITGA8	-1.55876	1.32e-06	0.0365827	Down-regulated gene
ICAM2	-1.48742	1.39e-06	0.0386037	Down-regulated gene
GLIPR2	-1.53828	1.43e-06	0.039762	Down-regulated gene
DNASE1L3	-1.40768	1.47e-06	0.0407073	Down-regulated gene
IL1RL1	-1.71893	1.5e-06	0.0416693	Down-regulated gene
SNTN	-1.63475	1.59e-06	0.044149	Down-regulated gene
PLEKHH2	-1.43952	1.63e-06	0.0451712	Down-regulated gene
FILIP1	-1.5816	1.66e-06	0.0459494	Down-regulated gene
SCN7A	-1.85114	1.71e-06	0.0475966	Down-regulated gene
PHACTR2	-1.14529	1.72e-06	0.0478044	Down-regulated gene
REEP1	-1.46109	1.75e-06	0.0486163	Down-regulated gene
EPB41L5	-1.15869	1.76e-06	0.0488893	Down-regulated gene
ARRB1	-1.35922	1.78e-06	0.0494386	Down-regulated gene
S1PR1	-1.69884	1.79e-06	0.049715	Down-regulated gene
