# Supplementary material for: Identification of Candidate Biomarkers Correlated With the Pathogenesis and Prognosis of Non-small Cell Lung Cancer via Integrated Bioinformatics Analysis
Source: Front Genet. 2018 Oct 12;9:469. doi: 10.3389/fgene.2018.00469 (PMC6194157; doi:10.3389/fgene.2018.00469)
Supplement: Supplementary file 3 [file Table_3.XLSX]

## Sheet: Sheet1
Table S3. Enrichment analysis of the DEGs.
Group	Category	Term	No. of genes in the dataset	No.of genes in the background dataset	Percentage of genes	Fold enrichment	P-value (Hypergeometric test)	Bonferroni method	BH method	Q-value (Storey-Tibshirani method)	Gene name
Up-regulated DEGs	Molecular function	Molecular function unknown	16	5685	14.1593	0.479207	0.999963	1	1	1	CEP55; CENPK; MND1; HJURP; ANKRD22; ZWINT; DEPDC1B; HORMAD1; FNDC1; FAM83A; DEPDC1; SFRP2; ASPM; CDCA5; PRAME; NCAPG2;
Up-regulated DEGs	Molecular function	Protease inhibitor activity	2	94	1.76991	3.63818	0.105703	1	1	1	CST1; SPINK1;
Up-regulated DEGs	Molecular function	Cell adhesion molecule activity	4	356	3.53982	1.91666	0.157708	1	1	1	CDH3; CEACAM5; DSG2; SPP1;
Up-regulated DEGs	Molecular function	Ligase activity	1	112	0.884956	1.53436	0.48418	1	1	1	TYMS;
Up-regulated DEGs	Molecular function	Transaminase activity	1	23	0.884956	7.46908	0.126834	1	1	1	PSAT1;
Up-regulated DEGs	Molecular function	Transporter activity	2	576	1.76991	0.593784	0.856336	1	1	1	TCN1; SLC7A5;
Up-regulated DEGs	Molecular function	Translation regulator activity	1	101	0.884956	1.70145	0.449434	1	1	1	IGF2BP3;
Up-regulated DEGs	Molecular function	ATPase activity	2	111	1.76991	3.08103	0.138692	1	1	1	TRIP13; ATAD2;
Up-regulated DEGs	Molecular function	Catalytic activity	4	532	3.53982	1.28259	0.381458	1	1	1	AKR1B10; TK1; SULF1; CA9;
Up-regulated DEGs	Molecular function	Transferase activity	2	156	1.76991	2.19233	0.233404	1	1	1	GCNT3; UGT8;
Up-regulated DEGs	Molecular function	GTPase activator activity	1	144	0.884956	1.19341	0.573377	1	1	1	RGS17;
Up-regulated DEGs	Molecular function	Oxidoreductase activity	1	161	0.884956	1.06741	0.614358	1	1	1	RRM2;
Up-regulated DEGs	Molecular function	Serine-type peptidase activity	2	98	1.76991	3.4897	0.113258	1	1	1	TMPRSS4; PLAU;
Up-regulated DEGs	Molecular function	Receptor binding	1	129	0.884956	1.33217	0.53365	1	1	1	NMU;
Up-regulated DEGs	Molecular function	Structural molecule activity	4	269	3.53982	2.53652	0.07425	1	0.978352	1	ANLN; KRT6A; COL17A1; FERMT1;
Up-regulated DEGs	Molecular function	Structural constituent of cytoskeleton	1	137	0.884956	1.25439	0.555274	1	1	1	DSP;
Up-regulated DEGs	Molecular function	Chromatin binding	1	13	0.884956	13.2101	0.0737771	1	0.978352	1	NDC80;
Up-regulated DEGs	Molecular function	Cytoskeletal protein binding	4	218	3.53982	3.1299	0.0397826	1	0.742608	1	NUF2; SPAG5; PLEK2; PRC1;
Up-regulated DEGs	Molecular function	Metallopeptidase activity	5	101	4.42478	8.43987	0.000324181	0.0726165	0.0726165	0.410778	MMP12; MMP1; MMP13; ADAMDEC1; MMP11;
Up-regulated DEGs	Molecular function	G-protein coupled receptor activity	1	736	0.884956	0.233507	0.988002	1	1	1	GPR87;
Up-regulated DEGs	Molecular function	Protein serine/threonine kinase activity	5	301	4.42478	2.83217	0.0325209	1	0.707595	1	PBK; MELK; NEK2; BUB1B; AURKA;
Up-regulated DEGs	Molecular function	Transcription regulator activity	3	832	2.65487	0.615603	0.872121	1	1	1	CRABP2; EZH2; E2F8;
Up-regulated DEGs	Molecular function	Extracellular matrix structural constituent	5	166	4.42478	5.1353	0.00299373	0.670596	0.193642	1	COL10A1; COL11A1; CTHRC1; THBS2; SPOCK1;
Up-regulated DEGs	Molecular function	Receptor activity	2	361	1.76991	0.947413	0.629372	1	1	1	HMMR; KDELR3;
Up-regulated DEGs	Molecular function	Transcription factor activity	3	842	2.65487	0.608292	0.877287	1	1	1	FOXM1; TFAP2A; ETV4;
Up-regulated DEGs	Molecular function	Ubiquitin-specific protease activity	2	377	1.76991	0.907206	0.65292	1	1	1	UBE2T; UBE2C;
Up-regulated DEGs	Molecular function	ATP binding	1	6	0.884956	28.5963	0.0347479	1	0.707595	1	TPX2;
Up-regulated DEGs	Molecular function	DNA repair protein	1	57	0.884956	3.01462	0.28568	1	1	1	FANCI;
Up-regulated DEGs	Molecular function	Protein binding	5	182	4.42478	4.68387	0.00442929	0.99216	0.193642	1	CDC20; MKI67; MAD2L1; SPC25; KIF15;
Up-regulated DEGs	Molecular function	DNA binding	10	654	8.84956	2.60443	0.00518684	1	0.193642	1	KIF4A; NCAPG; CDC6; UHRF1; HIST1H2BH; CENPE; HMGB3; HIST1H2BD; MCM2; MCM4;
Up-regulated DEGs	Molecular function	Chaperone activity	1	126	0.884956	1.36389	0.525276	1	1	1	ASF1B;
Up-regulated DEGs	Molecular function	Auxiliary transport protein activity	2	333	1.76991	1.02707	0.585254	1	1	1	GJB2; SLC7A11;
Up-regulated DEGs	Molecular function	Motor activity	4	79	3.53982	8.63624	0.00121008	0.271057	0.135529	0.766659	KIF20A; KIF14; KIF11; KIF2C;
Up-regulated DEGs	Molecular function	Kinase binding	2	16	1.76991	21.3633	0.00389193	0.871792	0.193642	1	CCNB1; CCNA2;
Up-regulated DEGs	Molecular function	Transcription factor binding	1	10	0.884956	17.1692	0.0572456	1	0.854868	1	CENPF;
Up-regulated DEGs	Molecular function	Protein tyrosine/serine/threonine phosphatase activity	1	37	0.884956	4.64371	0.196089	1	1	1	CDKN3;
Up-regulated DEGs	Molecular function	Protein threonine/tyrosine kinase activity	1	28	0.884956	6.1358	0.152222	1	1	1	TTK;
Up-regulated DEGs	Molecular function	Cytokine activity	2	107	1.76991	3.1962	0.130735	1	1	1	GREM1; NUSAP1;
Up-regulated DEGs	Molecular function	Growth factor binding	1	8	0.884956	21.4561	0.0460625	1	0.793693	1	IGFBP3;
Up-regulated DEGs	Molecular function	Chemokine activity	1	53	0.884956	3.2421	0.268592	1	1	1	CXCL13;
Up-regulated DEGs	Molecular function	Phosphoprotein phosphatase activity	1	6	0.884956	28.5963	0.0347479	1	0.707595	1	DLGAP5;
Up-regulated DEGs	Molecular function	Sulfotransferase activity	1	53	0.884956	3.2421	0.268592	1	1	1	HS6ST2;
Up-regulated DEGs	Molecular function	Exonuclease activity	1	10	0.884956	17.1692	0.0572456	1	0.854868	1	EXO1;
Up-regulated DEGs	Molecular function	DNA topoisomerase activity	1	6	0.884956	28.5963	0.0347479	1	0.707595	1	TOP2A;
Up-regulated DEGs	Molecular function	Protein domain specific binding	1	6	0.884956	28.5963	0.0347479	1	0.707595	1	KIF15;
Up-regulated DEGs	Biological process	Biological_process unknown	13	4731	11.5044	0.467936	0.999853	1	1	1	CEP55; CENPK; MND1; HJURP; ANKRD22; DEPDC1B; HORMAD1; FAM83A; DEPDC1; ASPM; CDCA5; PRAME; FANCI;
Up-regulated DEGs	Biological process	Protein metabolism	12	1323	10.6195	1.54469	0.0881005	1	1	1	MMP12; MMP1; TMPRSS4; CST1; IGF2BP3; UBE2T; MMP13; SPINK1; UBE2C; PLAU; ASF1B; MMP11;
Up-regulated DEGs	Biological process	Metabolism	10	1683	8.84956	1.01207	0.533688	1	1	1	AKR1B10; TK1; SULF1; GCNT3; TYMS; UGT8; PSAT1; CA9; HS6ST2; ATAD2;
Up-regulated DEGs	Biological process	Energy pathways	10	1633	8.84956	1.04306	0.494222	1	1	1	AKR1B10; TK1; SULF1; GCNT3; TYMS; UGT8; PSAT1; CA9; HS6ST2; ATAD2;
Up-regulated DEGs	Biological process	Cell growth and/or maintenance	19	1125	16.8142	2.87533	2.87225e-05	0.0051126	0.00203076	0.0126468	COL10A1; TPX2; COL11A1; KIF20A; ANLN; KIF14; KIF11; KIF2C; SPAG5; KRT6A; FERMT1; PLEK2; CENPF; DSG2; SPP1; THBS2; FNDC1; DSP; NCAPG2;
Up-regulated DEGs	Biological process	Transport	5	1215	4.42478	0.70165	0.848849	1	1	1	CTHRC1; GJB2; TCN1; SLC7A11; SLC7A5;
Up-regulated DEGs	Biological process	Cell communication	28	3713	24.7788	1.28366	0.0899662	1	1	1	DLGAP5; GREM1; NUF2; CDKN3; PBK; MELK; TTK; CCNB1; CCNA2; GPR87; NDC80; NEK2; CDC6; BUB1B; HMMR; MKI67; CDH3; AURKA; CXCL13; RGS17; IGFBP3; ADAMDEC1; MAD2L1; KIF15; SFRP2; PRC1; SPOCK1; NMU;
Up-regulated DEGs	Biological process	Signal transduction	28	3934	24.7788	1.21155	0.152716	1	1	1	DLGAP5; GREM1; NUF2; CDKN3; PBK; MELK; TTK; CCNB1; CCNA2; GPR87; NDC80; NEK2; CDC6; BUB1B; HMMR; MKI67; CDH3; AURKA; CXCL13; RGS17; IGFBP3; ADAMDEC1; MAD2L1; KIF15; SFRP2; PRC1; SPOCK1; NMU;
Up-regulated DEGs	Biological process	Regulation of nucleobase, nucleoside, nucleotide and nucleic acid metabolism	17	2828	15.0442	1.0235	0.500074	1	1	1	KIF4A; RRM2; FOXM1; CRABP2; NCAPG; EZH2; TOP2A; E2F8; UHRF1; HIST1H2BH; EXO1; CENPE; HMGB3; MCM2; ETV4; TRIP13; MCM4;
Up-regulated DEGs	Biological process	Regulation of cell cycle	2	57	1.76991	5.9994	0.0443011	1	1	1	DLGAP5; E2F8;
Up-regulated DEGs	Biological process	Immune response	1	576	0.884956	0.298369	0.968148	1	1	1	CEACAM5;
Up-regulated DEGs	Biological process	Cell cycle	4	22	3.53982	31.0018	7.61997e-06	0.00135635	0.00135635	0.00844684	CDC20; NUSAP1; ZWINT; PRC1;
Up-regulated DEGs	Biological process	Apoptosis	3	220	2.65487	2.32802	0.139799	1	1	1	TFAP2A; IGFBP3; SPC25;
Up-regulated DEGs	Biological process	Regulation of gene expression, epigenetic	1	66	0.884956	2.6036	0.322697	1	1	1	TFAP2A;
Up-regulated DEGs	Biological process	Cell adhesion	1	54	0.884956	3.18207	0.272902	1	1	1	COL17A1;
Up-regulated DEGs	Biological process	Cell differentiation	1	29	0.884956	5.92429	0.157211	1	1	1	TFAP2A;
Up-regulated DEGs	Biological process	Chromosome organization and biogenesis	1	4	0.884956	42.8588	0.0233004	1	0.829493	1	HIST1H2BD;
Up-regulated DEGs	Biological process	Chromosome segregation	2	7	1.76991	48.7911	0.000705041	0.125497	0.0313743	0.195387	NUF2; NDC80;
Up-regulated DEGs	Biological process	Development	1	6	0.884956	28.5963	0.0347479	1	1	1	TFAP2A;
Up-regulated DEGs	Biological process	Protein transport	1	11	0.884956	15.6098	0.0627884	1	1	1	KDELR3;
Up-regulated DEGs	Biological process	Spindle assembly	2	2	1.76991	170.162	3.42263e-05	0.00609229	0.00203076	0.0126468	TPX2; NUF2;
Up-regulated DEGs	Biological pathway	Vif-mediated degradation of APOBEC3G	1	69	0.884956	2.49042	0.334608	1	1	1	UBE2C;
Up-regulated DEGs	Biological pathway	Developmental Biology	1	432	0.884956	0.397823	0.923852	1	1	1	KIF4A;
Up-regulated DEGs	Biological pathway	Vpu mediated degradation of CD4	1	67	0.884956	2.56475	0.326691	1	1	1	UBE2C;
Up-regulated DEGs	Biological pathway	Axon guidance	1	219	0.884956	0.78473	0.726946	1	1	1	KIF4A;
Up-regulated DEGs	Biological pathway	Recycling pathway of L1	1	32	0.884956	5.36906	0.172004	1	1	1	KIF4A;
Up-regulated DEGs	Biological pathway	L1CAM interactions	1	79	0.884956	2.17521	0.372832	1	1	1	KIF4A;
Up-regulated DEGs	Biological pathway	Platelet activation, signaling and aggregation	1	138	0.884956	1.2453	0.557906	1	1	1	IGFBP3;
Up-regulated DEGs	Biological pathway	Hemostasis	8	375	7.07965	3.63456	0.00167799	1	0.06664	0.388333	MMP1; KIF4A; KIF11; KIF2C; IGFBP3; PLAU; CENPE; KIF15;
Up-regulated DEGs	Biological pathway	APC-Cdc20 mediated degradation of Nek2A	5	23	4.42478	37.0496	1.98192e-07	0.000330585	3.67316e-05	0.000214047	CDC20; NEK2; BUB1B; UBE2C; MAD2L1;
Up-regulated DEGs	Biological pathway	Cell surface interactions at the vascular wall	1	72	0.884956	2.38666	0.346312	1	1	1	MMP1;
Up-regulated DEGs	Biological pathway	Dissolution of Fibrin Clot	2	10	1.76991	34.1684	0.00149347	1	0.0622777	0.362913	IGFBP3; PLAU;
Up-regulated DEGs	Biological pathway	Intrinsic Pathway	1	18	0.884956	9.54268	0.100693	1	0.959752	1	IGFBP3;
Up-regulated DEGs	Biological pathway	Common Pathway	1	16	0.884956	10.7348	0.0900212	1	0.883267	1	IGFBP3;
Up-regulated DEGs	Biological pathway	Formation of Fibrin Clot (Clotting Cascade)	1	33	0.884956	5.20641	0.176877	1	1	1	IGFBP3;
Up-regulated DEGs	Biological pathway	Thrombin signalling through proteinase activated receptors (PARs)	1	17	0.884956	10.1037	0.0953729	1	0.921505	1	IGFBP3;
Up-regulated DEGs	Biological pathway	Mitotic Telophase /Cytokinesis	2	18	1.76991	18.9909	0.00492434	1	0.139217	0.811262	KIF20A; UBE2C;
Up-regulated DEGs	Biological pathway	Mitotic Metaphase/Anaphase Transition	1	22	0.884956	7.80843	0.121667	1	1	1	UBE2C;
Up-regulated DEGs	Biological pathway	Mitotic Prometaphase	12	99	10.6195	20.6408	5.62221e-13	9.37784e-10	1.87557e-10	1.09295e-09	NUF2; CDC20; KIF2C; NDC80; CENPK; BUB1B; ZWINT; CENPF; UBE2C; MAD2L1; CENPE; SPC25;
Up-regulated DEGs	Biological pathway	Mitotic Prophase	1	62	0.884956	2.77155	0.306486	1	1	1	NEK2;
Up-regulated DEGs	Biological pathway	Golgi Cisternae Pericentriolar Stack Reorganization	1	62	0.884956	2.77155	0.306486	1	1	1	NEK2;
Up-regulated DEGs	Biological pathway	Mitotic M-M/G1 phases	17	242	15.0442	11.9601	6.13174e-14	1.02277e-10	5.11387e-11	2.98002e-10	NUF2; KIF20A; CDC20; KIF2C; NDC80; NEK2; CENPK; CDC6; BUB1B; ZWINT; CENPF; UBE2C; MAD2L1; CENPE; SPC25; MCM2; MCM4;
Up-regulated DEGs	Biological pathway	M Phase	14	158	12.3894	15.0875	4.85377e-13	8.09608e-10	1.87557e-10	1.09295e-09	NUF2; KIF20A; CDC20; KIF2C; NDC80; NEK2; CENPK; BUB1B; ZWINT; CENPF; UBE2C; MAD2L1; CENPE; SPC25;
Up-regulated DEGs	Biological pathway	DNA Replication	17	261	15.0442	11.0894	2.11279e-13	3.52413e-10	1.17471e-10	6.84541e-10	NUF2; KIF20A; CDC20; KIF2C; NDC80; NEK2; CENPK; CDC6; BUB1B; ZWINT; CENPF; UBE2C; MAD2L1; CENPE; SPC25; MCM2; MCM4;
Up-regulated DEGs	Biological pathway	Basigin interactions	1	9	0.884956	19.0748	0.0516704	1	0.776453	1	MMP1;
Up-regulated DEGs	Biological pathway	Factors involved in megakaryocyte development and platelet production	5	119	4.42478	7.16336	0.000687541	1	0.0347074	0.202251	KIF4A; KIF11; KIF2C; CENPE; KIF15;
Up-regulated DEGs	Biological pathway	Kinesins	5	21	4.42478	40.5765	1.20984e-07	0.000201801	2.52251e-05	0.000146995	KIF4A; KIF11; KIF2C; CENPE; KIF15;
Up-regulated DEGs	Biological pathway	Inactivation of APC/C via direct inhibition of the APC/C complex	4	18	3.53982	37.8873	3.24593e-06	0.00541421	0.000360947	0.00210336	CDC20; BUB1B; UBE2C; MAD2L1;
Up-regulated DEGs	Biological pathway	Inhibition of the proteolytic activity of APC/C required for the onset of anaphase by mitotic spindle checkpoint components	4	18	3.53982	37.8873	3.24593e-06	0.00541421	0.000360947	0.00210336	CDC20; BUB1B; UBE2C; MAD2L1;
Up-regulated DEGs	Biological pathway	Amplification of signal from unattached kinetochores via a MAD2 inhibitory signal	1	2	0.884956	85.5043	0.0117182	1	0.283276	1	MAD2L1;
Up-regulated DEGs	Biological pathway	Host Interactions of HIV factors	1	141	0.884956	1.2188	0.56571	1	1	1	UBE2C;
Up-regulated DEGs	Biological pathway	HIV Infection	1	203	0.884956	0.846577	0.69963	1	1	1	UBE2C;
Up-regulated DEGs	Biological pathway	Signal Transduction	5	1208	4.42478	0.705716	0.845285	1	1	1	CXCL13; SPP1; RGS17; UBE2C; NMU;
Up-regulated DEGs	Biological pathway	CDC6 association with the ORC:origin complex	1	11	0.884956	15.6098	0.0627884	1	0.836359	1	CDC6;
Up-regulated DEGs	Biological pathway	Assembly of the pre-replicative complex	4	83	3.53982	8.22009	0.00145362	1	0.0621702	0.362286	CDC6; UBE2C; MCM2; MCM4;
Up-regulated DEGs	Biological pathway	DNA Replication Pre-Initiation	4	98	3.53982	6.96204	0.00267154	1	0.0891226	0.519346	CDC6; UBE2C; MCM2; MCM4;
Up-regulated DEGs	Biological pathway	M/G1 Transition	4	98	3.53982	6.96204	0.00267154	1	0.0891226	0.519346	CDC6; UBE2C; MCM2; MCM4;
Up-regulated DEGs	Biological pathway	Autodegradation of Cdh1 by Cdh1:APC/C	1	60	0.884956	2.86392	0.298237	1	1	1	UBE2C;
Up-regulated DEGs	Biological pathway	APC/C:Cdc20 mediated degradation of Cyclin B	3	22	2.65487	23.2707	0.000280457	0.467803	0.0146188	0.0851887	CDC20; CCNB1; UBE2C;
Up-regulated DEGs	Biological pathway	APC/C:Cdc20 mediated degradation of Securin	2	66	1.76991	5.18142	0.0575632	1	0.827719	1	CDC20; UBE2C;
Up-regulated DEGs	Biological pathway	Conversion from APC/C:Cdc20 to APC/C:Cdh1 in late anaphase	2	16	1.76991	21.3633	0.00389193	1	0.116665	0.679845	CDC20; UBE2C;
Up-regulated DEGs	Biological pathway	APC/C:Cdh1 mediated degradation of Cdc20 and other APC/C:Cdh1 targeted proteins in late mitosis/early G1	3	69	2.65487	7.42193	0.00781252	1	0.200481	1	CDC20; AURKA; UBE2C;
Up-regulated DEGs	Biological pathway	Loss of Nlp from mitotic centrosomes	1	61	0.884956	2.81697	0.302373	1	1	1	NEK2;
Up-regulated DEGs	Biological pathway	Regulation of mitotic cell cycle	6	81	5.30973	12.624	8.16876e-06	0.0136255	0.000619341	0.0036091	CDC20; CCNB1; BUB1B; AURKA; UBE2C; MAD2L1;
Up-regulated DEGs	Biological pathway	Recruitment of NuMA to mitotic centrosomes	1	12	0.884956	14.31	0.0682988	1	0.836359	1	CCNB1;
Up-regulated DEGs	Biological pathway	Loss of proteins required for interphase microtubule organizationÃÂ from the centrosome	1	61	0.884956	2.81697	0.302373	1	1	1	NEK2;
Up-regulated DEGs	Biological pathway	Phosphorylation of Emi1	3	20	2.65487	25.5966	0.000209397	0.349274	0.0112669	0.0656558	CDC20; CCNB1; UBE2C;
Up-regulated DEGs	Biological pathway	APC/C-mediated degradation of cell cycle proteins	6	81	5.30973	12.624	8.16876e-06	0.0136255	0.000619341	0.0036091	CDC20; CCNB1; BUB1B; AURKA; UBE2C; MAD2L1;
Up-regulated DEGs	Biological pathway	Regulation of APC/C activators between G1/S and early anaphase	5	78	4.42478	10.9282	9.61647e-05	0.160403	0.00572867	0.0333828	CDC20; CCNB1; BUB1B; UBE2C; MAD2L1;
Up-regulated DEGs	Biological pathway	APC/C:Cdc20 mediated degradation of mitotic proteins	5	71	4.42478	12.0055	6.12751e-05	0.102207	0.00408827	0.0238237	CDC20; CCNB1; BUB1B; UBE2C; MAD2L1;
Up-regulated DEGs	Biological pathway	Phosphorylation of the APC/C	2	18	1.76991	18.9909	0.00492434	1	0.139217	0.811262	CCNB1; UBE2C;
Up-regulated DEGs	Biological pathway	Activation of APC/C and APC/C:Cdc20 mediated degradation of mitotic proteins	5	72	4.42478	11.8388	6.55415e-05	0.109323	0.00420474	0.0245024	CDC20; CCNB1; BUB1B; UBE2C; MAD2L1;
Up-regulated DEGs	Biological pathway	SCF-beta-TrCP mediated degradation of Emi1	2	70	1.76991	4.88538	0.0638466	1	0.836359	1	CDC20; UBE2C;
Up-regulated DEGs	Biological pathway	Ubiquitin-dependent degradation of Cyclin D	1	66	0.884956	2.6036	0.322697	1	1	1	UBE2C;
Up-regulated DEGs	Biological pathway	Ubiquitin-dependent degradation of Cyclin D1	1	66	0.884956	2.6036	0.322697	1	1	1	UBE2C;
Up-regulated DEGs	Biological pathway	Mitotic G2-G2/M phases	4	99	3.53982	6.89173	0.00277159	1	0.0906472	0.528231	CCNB1; CCNA2; NEK2; UBE2C;
Up-regulated DEGs	Biological pathway	G2/M Transition	4	96	3.53982	7.10707	0.00247894	1	0.0861431	0.501984	CCNB1; CCNA2; NEK2; UBE2C;
Up-regulated DEGs	Biological pathway	Cyclin A/B1 associated events during G2/M transition	2	14	1.76991	24.413	0.0029741	1	0.0918667	0.535337	CCNB1; CCNA2;
Up-regulated DEGs	Biological pathway	Phosphorylation of proteins involved in the G2/M transition by Cyclin A:Cdc2 complexes	1	3	0.884956	57.0976	0.0175262	1	0.378949	1	CCNA2;
Up-regulated DEGs	Biological pathway	Cyclin B2 mediated events	1	6	0.884956	28.5963	0.0347479	1	0.591424	1	CCNB1;
Up-regulated DEGs	Biological pathway	Polo-like kinase mediated events	1	18	0.884956	9.54268	0.100693	1	0.959752	1	UBE2C;
Up-regulated DEGs	Biological pathway	Recruitment of mitotic centrosome proteins and complexes	2	70	1.76991	4.88538	0.0638466	1	0.836359	1	CCNB1; NEK2;
Up-regulated DEGs	Biological pathway	Centrosome maturation	2	70	1.76991	4.88538	0.0638466	1	0.836359	1	CCNB1; NEK2;
Up-regulated DEGs	Biological pathway	E2F-enabled inhibition of pre-replication complex formation	1	10	0.884956	17.1692	0.0572456	1	0.827719	1	CCNB1;
Up-regulated DEGs	Biological pathway	E2F mediated regulation of DNA replication	4	28	3.53982	24.3609	2.07565e-05	0.0346218	0.0015053	0.00877185	RRM2; CCNB1; CDC6; TYMS;
Up-regulated DEGs	Biological pathway	G1/S-Specific Transcription	3	15	2.65487	34.1231	8.53849e-05	0.142422	0.00527489	0.0307385	RRM2; CDC6; TYMS;
Up-regulated DEGs	Biological pathway	SCF(Skp2)-mediated degradation of p27/p21	1	67	0.884956	2.56475	0.326691	1	1	1	UBE2C;
Up-regulated DEGs	Biological pathway	Cyclin E associated events during G1/S transition	1	78	0.884956	2.2031	0.36911	1	1	1	UBE2C;
Up-regulated DEGs	Biological pathway	G1/S Transition	7	117	6.19469	10.1943	5.84344e-06	0.00974686	0.000487343	0.00283991	RRM2; CCNB1; CDC6; TYMS; UBE2C; MCM2; MCM4;
Up-regulated DEGs	Biological pathway	S Phase	4	121	3.53982	5.63879	0.00566911	1	0.157601	0.918394	CDC6; UBE2C; MCM2; MCM4;
Up-regulated DEGs	Biological pathway	Cyclin A:Cdk2-associated events at S phase entry	4	90	3.53982	7.58082	0.00195873	1	0.0726037	0.423086	CDC6; UBE2C; MCM2; MCM4;
Up-regulated DEGs	Biological pathway	G0 and Early G1	2	21	1.76991	16.2792	0.00668175	1	0.179761	1	CDC6; TOP2A;
Up-regulated DEGs	Biological pathway	Mitotic G1-G1/S phases	8	140	7.07965	9.735	1.73651e-06	0.0028965	0.000229201	0.00133563	RRM2; CCNB1; CDC6; TYMS; TOP2A; UBE2C; MCM2; MCM4;
Up-regulated DEGs	Biological pathway	Cell Cycle, Mitotic	23	317	20.354	12.3511	6.75047e-19	1.12598e-15	1.12598e-15	6.56144e-15	NUF2; KIF20A; RRM2; CDC20; CCNB1; CCNA2; KIF2C; NDC80; NEK2; CENPK; CDC6; BUB1B; TYMS; ZWINT; TOP2A; AURKA; CENPF; UBE2C; MAD2L1; CENPE; SPC25; MCM2; MCM4;
Up-regulated DEGs	Biological pathway	Binding of RNA by Insulin-like Growth Factor-2 mRNA Binding Proteins (IGF2BPs/IMPs/VICKZs)	1	3	0.884956	57.0976	0.0175262	1	0.378949	1	IGF2BP3;
Up-regulated DEGs	Biological pathway	Unfolded Protein Response	1	63	0.884956	2.72756	0.310574	1	1	1	KDELR3;
Up-regulated DEGs	Biological pathway	Activation of Chaperones by IRE1alpha	1	45	0.884956	3.81834	0.233189	1	1	1	KDELR3;
Up-regulated DEGs	Biological pathway	Regulation of Insulin-like Growth Factor (IGF) Activity by Insulin-like Growth Factor Binding Proteins (IGFBPs)	2	14	1.76991	24.413	0.0029741	1	0.0918667	0.535337	MMP1; IGFBP3;
Up-regulated DEGs	Biological pathway	Diabetes pathways	4	216	3.53982	3.15888	0.03867	1	0.651531	1	MMP1; IGF2BP3; IGFBP3; KDELR3;
Up-regulated DEGs	Biological pathway	Nucleosome assembly	2	35	1.76991	9.76937	0.0179478	1	0.378949	1	CENPK; HJURP;
Up-regulated DEGs	Biological pathway	Deposition of New CENPA-containing Nucleosomes at the Centromere	2	35	1.76991	9.76937	0.0179478	1	0.378949	1	CENPK; HJURP;
Up-regulated DEGs	Biological pathway	Removal of licensing factors from origins	4	85	3.53982	8.0267	0.00158736	1	0.0645783	0.376319	CDC6; UBE2C; MCM2; MCM4;
Up-regulated DEGs	Biological pathway	Chromosome Maintenance	2	69	1.76991	4.95618	0.0622546	1	0.836359	1	CENPK; HJURP;
Up-regulated DEGs	Biological pathway	Regulation of DNA replication	4	88	3.53982	7.75309	0.00180367	1	0.0689321	0.40169	CDC6; UBE2C; MCM2; MCM4;
Up-regulated DEGs	Biological pathway	Association of licensing factors with the pre-replicative complex	1	15	0.884956	11.4499	0.0846381	1	0.85046	1	CDC6;
Up-regulated DEGs	Biological pathway	CDT1 association with the CDC6:ORC:origin complex	2	74	1.76991	4.62134	0.0703495	1	0.836359	1	CDC6; UBE2C;
Up-regulated DEGs	Biological pathway	Activation of the pre-replicative complex	3	30	2.65487	17.0672	0.000714523	1	0.0347074	0.202251	CDC6; MCM2; MCM4;
Up-regulated DEGs	Biological pathway	Synthesis of DNA	4	109	3.53982	6.25951	0.00391681	1	0.116665	0.679845	CDC6; UBE2C; MCM2; MCM4;
Up-regulated DEGs	Biological pathway	Switching of origins to a post-replicative state	4	83	3.53982	8.22009	0.00145362	1	0.0621702	0.362286	CDC6; UBE2C; MCM2; MCM4;
Up-regulated DEGs	Biological pathway	Orc1 removal from chromatin	4	83	3.53982	8.22009	0.00145362	1	0.0621702	0.362286	CDC6; UBE2C; MCM2; MCM4;
Up-regulated DEGs	Biological pathway	CDK-mediated phosphorylation and removal of Cdc6	2	66	1.76991	5.18142	0.0575632	1	0.827719	1	CDC6; UBE2C;
Up-regulated DEGs	Biological pathway	DNA strand elongation	2	31	1.76991	11.0295	0.0142415	1	0.329927	1	MCM2; MCM4;
Up-regulated DEGs	Biological pathway	Unwinding of DNA	2	11	1.76991	31.065	0.00181835	1	0.0689321	0.40169	MCM2; MCM4;
Up-regulated DEGs	Biological pathway	Chemokine receptors bind chemokines	1	42	0.884956	4.09102	0.21948	1	1	1	CXCL13;
Up-regulated DEGs	Biological pathway	Signaling by GPCR	3	800	2.65487	0.640227	0.854294	1	1	1	CXCL13; RGS17; NMU;
Up-regulated DEGs	Biological pathway	GPCR ligand binding	2	336	1.76991	1.0179	0.590159	1	1	1	CXCL13; NMU;
Up-regulated DEGs	Biological pathway	Class A/1 (Rhodopsin-like receptors)	2	274	1.76991	1.24822	0.4803	1	1	1	CXCL13; NMU;
Up-regulated DEGs	Biological pathway	Peptide ligand-binding receptors	2	167	1.76991	2.04794	0.25731	1	1	1	CXCL13; NMU;
Up-regulated DEGs	Biological pathway	GPCR downstream signaling	1	530	0.884956	0.324265	0.957891	1	1	1	RGS17;
Up-regulated DEGs	Biological pathway	G alpha (z) signalling events	1	22	0.884956	7.80843	0.121667	1	1	1	RGS17;
Up-regulated DEGs	Biological pathway	Adaptive Immune System	1	237	0.884956	0.725132	0.754742	1	1	1	UBE2C;
Up-regulated DEGs	Biological pathway	Immune System	1	522	0.884956	0.329234	0.955799	1	1	1	UBE2C;
Up-regulated DEGs	Biological pathway	Signaling by Wnt	1	75	0.884956	2.29121	0.357811	1	1	1	UBE2C;
Up-regulated DEGs	Biological pathway	Degradation of beta-catenin by the destruction complex	1	75	0.884956	2.29121	0.357811	1	1	1	UBE2C;
Up-regulated DEGs	Biological pathway	Integrin cell surface interactions	1	72	0.884956	2.38666	0.346312	1	1	1	SPP1;
Up-regulated DEGs	Biological pathway	Pyrimidine salvage reactions	1	7	0.884956	24.5169	0.0404218	1	0.667559	1	TK1;
Up-regulated DEGs	Biological pathway	Pyrimidine biosynthesis	1	6	0.884956	28.5963	0.0347479	1	0.591424	1	TYMS;
Up-regulated DEGs	Biological pathway	Synthesis and interconversion of nucleotide di- and triphosphates	1	16	0.884956	10.7348	0.0900212	1	0.883267	1	RRM2;
Up-regulated DEGs	Biological pathway	Pyrimidine metabolism	2	22	1.76991	15.5396	0.00732187	1	0.190826	1	TK1; TYMS;
Up-regulated DEGs	Biological pathway	DNA Repair	2	106	1.76991	3.22635	0.128763	1	1	1	UBE2T; FANCI;
Up-regulated DEGs	Biological pathway	Amino acid and oligopeptide SLC transporters	2	48	1.76991	7.12405	0.0323906	1	0.568711	1	SLC7A11; SLC7A5;
Up-regulated DEGs	Biological pathway	Metabolism	4	823	3.53982	0.82909	0.718023	1	1	1	RRM2; TK1; TYMS; UBE2C;
Up-regulated DEGs	Biological pathway	Metabolism of nucleotides	3	58	2.65487	8.8293	0.00482032	1	0.139217	0.811262	RRM2; TK1; TYMS;
Up-regulated DEGs	Biological pathway	Regulation of the Fanconi anemia pathway	1	8	0.884956	21.4561	0.0460625	1	0.731736	1	FANCI;
Up-regulated DEGs	Biological pathway	Fanconi Anemia pathway	2	22	1.76991	15.5396	0.00732187	1	0.190826	1	UBE2T; FANCI;
Up-regulated DEGs	Biological pathway	Stabilization of p53	1	69	0.884956	2.49042	0.334608	1	1	1	UBE2C;
Up-regulated DEGs	Biological pathway	p53-Dependent G1 DNA Damage Response	1	72	0.884956	2.38666	0.346312	1	1	1	UBE2C;
Up-regulated DEGs	Biological pathway	p53-Dependent G1/S DNA damage checkpoint	1	72	0.884956	2.38666	0.346312	1	1	1	UBE2C;
Up-regulated DEGs	Biological pathway	G1/S DNA Damage Checkpoints	1	76	0.884956	2.26107	0.3616	1	1	1	UBE2C;
Up-regulated DEGs	Biological pathway	Cell Cycle Checkpoints	8	118	7.07965	11.5498	4.73434e-07	0.000789688	7.17898e-05	0.000418343	CDC20; CCNB1; CDC6; BUB1B; UBE2C; MAD2L1; MCM2; MCM4;
Up-regulated DEGs	Biological pathway	Autodegradation of the E3 ubiquitin ligase COP1	1	68	0.884956	2.52703	0.330661	1	1	1	UBE2C;
Up-regulated DEGs	Biological pathway	G2/M DNA damage checkpoint	4	29	3.53982	23.5212	2.39687e-05	0.0399798	0.00166583	0.0097073	CCNB1; CDC6; MCM2; MCM4;
Up-regulated DEGs	Biological pathway	G2/M Checkpoints	4	43	3.53982	15.8649	0.000116897	0.194985	0.00649949	0.0378747	CCNB1; CDC6; MCM2; MCM4;
Up-regulated DEGs	Biological pathway	G2/M DNA replication checkpoint	1	4	0.884956	42.8588	0.0233004	1	0.468253	1	CCNB1;
Up-regulated DEGs	Biological pathway	Chk1/Chk2(Cds1) mediated inactivation of Cyclin B:Cdk1 complex	1	5	0.884956	34.3041	0.0290409	1	0.544272	1	CCNB1;
Up-regulated DEGs	Biological pathway	p53-Independent G1/S DNA damage checkpoint	1	70	0.884956	2.45484	0.338532	1	1	1	UBE2C;
Up-regulated DEGs	Biological pathway	Ubiquitin Mediated Degradation of Phosphorylated Cdc25A	1	69	0.884956	2.49042	0.334608	1	1	1	UBE2C;
Up-regulated DEGs	Biological pathway	p53-Independent DNA Damage Response	1	70	0.884956	2.45484	0.338532	1	1	1	UBE2C;
Up-regulated DEGs	Biological pathway	Activation of ATR in response to replication stress	3	37	2.65487	13.8392	0.0013272	1	0.0614937	0.358344	CDC6; MCM2; MCM4;
Up-regulated DEGs	Biological pathway	Mitotic Spindle Checkpoint	4	19	3.53982	35.8943	4.0929e-06	0.00682696	0.000401586	0.00234017	CDC20; BUB1B; UBE2C; MAD2L1;
Up-regulated DEGs	Biological pathway	Amplification of signal from the kinetochores	1	2	0.884956	85.5043	0.0117182	1	0.283276	1	MAD2L1;
Up-regulated DEGs	Biological pathway	Meiotic Recombination	1	42	0.884956	4.09102	0.21948	1	1	1	MND1;
Up-regulated DEGs	Biological pathway	Meiosis	1	72	0.884956	2.38666	0.346312	1	1	1	MND1;
Up-regulated DEGs	Biological pathway	Oligomerization of connexins into connexons	1	3	0.884956	57.0976	0.0175262	1	0.378949	1	GJB2;
Up-regulated DEGs	Biological pathway	Transport of connexons to the plasma membrane	1	2	0.884956	85.5043	0.0117182	1	0.283276	1	GJB2;
Up-regulated DEGs	Biological pathway	Gap junction trafficking and regulation	1	6	0.884956	28.5963	0.0347479	1	0.591424	1	GJB2;
Up-regulated DEGs	Biological pathway	Gap junction trafficking	1	5	0.884956	34.3041	0.0290409	1	0.544272	1	GJB2;
Up-regulated DEGs	Biological pathway	Gap junction assembly	1	4	0.884956	42.8588	0.0233004	1	0.468253	1	GJB2;
Up-regulated DEGs	Biological pathway	Membrane Trafficking	1	84	0.884956	2.04575	0.39112	1	1	1	GJB2;
Up-regulated DEGs	Biological pathway	Regulation of ornithine decarboxylase (ODC)	1	70	0.884956	2.45484	0.338532	1	1	1	UBE2C;
Up-regulated DEGs	Biological pathway	Regulation of mRNA Stability by Proteins that Bind AU-rich Elements	1	104	0.884956	1.65238	0.459134	1	1	1	UBE2C;
Up-regulated DEGs	Biological pathway	Destabilization of mRNA by AUF1 (hnRNP D0)	1	71	0.884956	2.42027	0.342433	1	1	1	UBE2C;
Up-regulated DEGs	Biological pathway	Metabolism of mRNA	1	234	0.884956	0.734429	0.750312	1	1	1	UBE2C;
Up-regulated DEGs	Biological pathway	Metabolism of RNA	1	281	0.884956	0.611593	0.811433	1	1	1	UBE2C;
Up-regulated DEGs	Biological pathway	Metabolism of amino acids and derivatives	1	188	0.884956	0.91412	0.671569	1	1	1	UBE2C;
Up-regulated DEGs	Biological pathway	Cell-cell junction organization	1	45	0.884956	3.81834	0.233189	1	1	1	CDH3;
Up-regulated DEGs	Biological pathway	Cell-Cell communication	2	117	1.76991	2.92305	0.15082	1	1	1	COL17A1; CDH3;
Up-regulated DEGs	Biological pathway	Cell junction organization	2	69	1.76991	4.95618	0.0622546	1	0.836359	1	COL17A1; CDH3;
Up-regulated DEGs	Biological pathway	Transmembrane transport of small molecules	2	378	1.76991	0.904806	0.654352	1	1	1	SLC7A11; SLC7A5;
Up-regulated DEGs	Biological pathway	Transport of inorganic cations/anions and amino acids/oligopeptides	2	94	1.76991	3.63818	0.105703	1	1	1	SLC7A11; SLC7A5;
Up-regulated DEGs	Biological pathway	SLC-mediated transmembrane transport	2	247	1.76991	1.38466	0.427223	1	1	1	SLC7A11; SLC7A5;
Up-regulated DEGs	Biological pathway	Type I hemidesmosome assembly	1	8	0.884956	21.4561	0.0460625	1	0.731736	1	COL17A1;
Up-regulated DEGs	Biological pathway	Adherens junctions interactions	1	27	0.884956	6.36296	0.147203	1	1	1	CDH3;
Up-regulated DEGs	Biological pathway	Amino acid transport across the plasma membrane	2	31	1.76991	11.0295	0.0142415	1	0.329927	1	SLC7A11; SLC7A5;
Up-regulated DEGs	Biological pathway	Class I MHC mediated antigen processing & presentation	1	101	0.884956	1.70145	0.449434	1	1	1	UBE2C;
Up-regulated DEGs	Biological pathway	Antigen processing: Ubiquitination & Proteasome degradation	1	69	0.884956	2.49042	0.334608	1	1	1	UBE2C;
Up-regulated DEGs	Biological pathway	Regulation of Apoptosis	1	75	0.884956	2.29121	0.357811	1	1	1	UBE2C;
Up-regulated DEGs	Biological pathway	Regulation of activated PAK-2p34 by proteasome mediated degradation	1	66	0.884956	2.6036	0.322697	1	1	1	UBE2C;
Up-regulated DEGs	Biological pathway	Cdc20:Phospho-APC/C mediated degradation of Cyclin A	4	69	3.53982	9.88769	0.000728272	1	0.0347074	0.202251	CDC20; BUB1B; UBE2C; MAD2L1;
Up-regulated DEGs	Biological pathway	Apoptotic cleavage of cellular proteins	2	39	1.76991	8.76764	0.022015	1	0.459014	1	DSG2; DSP;
Up-regulated DEGs	Biological pathway	Apoptotic cleavage of cell adhesion proteins	2	12	1.76991	28.4784	0.00217366	1	0.0771418	0.44953	DSG2; DSP;
Up-regulated DEGs	Biological pathway	Apoptotic execution phase	2	48	1.76991	7.12405	0.0323906	1	0.568711	1	DSG2; DSP;
Up-regulated DEGs	Biological pathway	Apoptosis	3	158	2.65487	3.24149	0.0663265	1	0.836359	1	DSG2; UBE2C; DSP;
Up-regulated DEGs	Biological pathway	Cross-presentation of soluble exogenous antigens (endosomes)	1	67	0.884956	2.56475	0.326691	1	1	1	UBE2C;
Up-regulated DEGs	Biological pathway	Antigen processing-Cross presentation	1	86	0.884956	1.99818	0.398286	1	1	1	UBE2C;
Up-regulated DEGs	Biological pathway	ER-Phagosome pathway	1	80	0.884956	2.14803	0.376533	1	1	1	UBE2C;
Up-regulated DEGs	Biological pathway	superpathway of serine and glycine biosynthesis I	1	4	0.884956	42.8588	0.0233004	1	0.468253	1	PSAT1;
Up-regulated DEGs	Biological pathway	serine biosynthesis	1	2	0.884956	85.5043	0.0117182	1	0.283276	1	PSAT1;
Up-regulated DEGs	Biological pathway	guanosine nucleotides de novo biosynthesis	1	14	0.884956	12.2672	0.0792235	1	0.836359	1	RRM2;
Up-regulated DEGs	Biological pathway	pyrimidine deoxyribonucleotides de novo biosynthesis	2	14	1.76991	24.413	0.0029741	1	0.0918667	0.535337	RRM2; TYMS;
Up-regulated DEGs	Biological pathway	salvage pathways of pyrimidine deoxyribonucleotides	1	5	0.884956	34.3041	0.0290409	1	0.544272	1	TK1;
Up-regulated DEGs	Biological pathway	methylglyoxal degradation III	1	3	0.884956	57.0976	0.0175262	1	0.378949	1	AKR1B10;
Up-regulated DEGs	Biological pathway	acetone degradation I (to methylglyoxal)	1	7	0.884956	24.5169	0.0404218	1	0.667559	1	AKR1B10;
Up-regulated DEGs	Biological pathway	Validated transcriptional targets of TAp63 isoforms	1	54	0.884956	3.18207	0.272902	1	1	1	IGFBP3;
Up-regulated DEGs	Biological pathway	Wnt signaling network	1	200	0.884956	0.859275	0.694215	1	1	1	CTHRC1;
Up-regulated DEGs	Biological pathway	Beta2 integrin cell surface interactions	1	28	0.884956	6.1358	0.152222	1	1	1	PLAU;
Up-regulated DEGs	Biological pathway	CXCR3-mediated signaling events	1	37	0.884956	4.64371	0.196089	1	1	1	CXCL13;
Up-regulated DEGs	Biological pathway	Osteopontin-mediated events	2	29	1.76991	11.7899	0.0125295	1	0.298561	1	SPP1; PLAU;
Up-regulated DEGs	Biological pathway	IL2 signaling events mediated by STAT5	1	28	0.884956	6.1358	0.152222	1	1	1	CCNA2;
Up-regulated DEGs	Biological pathway	Integrins in angiogenesis	2	64	1.76991	5.34332	0.0545081	1	0.804598	1	SPP1; PLAU;
Up-regulated DEGs	Biological pathway	Syndecan-1-mediated signaling events	12	1297	10.6195	1.57566	0.0786655	1	0.836359	1	MMP12; GREM1; MMP1; CCNB1; CCNA2; TK1; MMP13; SPP1; IGFBP3; PLAU; DSP; CA9;
Up-regulated DEGs	Biological pathway	Regulation of CDC42 activity	4	768	3.53982	0.888465	0.66581	1	1	1	MMP1; CCNA2; PLAU; CA9;
Up-regulated DEGs	Biological pathway	Glypican pathway	13	1335	11.5044	1.65827	0.0495571	1	0.758361	1	MMP12; GREM1; MMP1; CCNB1; CCNA2; CTHRC1; TK1; MMP13; SPP1; IGFBP3; PLAU; DSP; CA9;
Up-regulated DEGs	Biological pathway	GMCSF-mediated signaling events	12	1289	10.6195	1.58544	0.0758993	1	0.836359	1	MMP12; GREM1; MMP1; CCNB1; CCNA2; TK1; MMP13; SPP1; IGFBP3; PLAU; DSP; CA9;
Up-regulated DEGs	Biological pathway	Validated transcriptional targets of deltaNp63 isoforms	2	64	1.76991	5.34332	0.0545081	1	0.804598	1	TOP2A; IGFBP3;
Up-regulated DEGs	Biological pathway	Insulin Pathway	12	1285	10.6195	1.59037	0.0745402	1	0.836359	1	MMP12; GREM1; MMP1; CCNB1; CCNA2; TK1; MMP13; SPP1; IGFBP3; PLAU; DSP; CA9;
Up-regulated DEGs	Biological pathway	C-MYC pathway	2	149	1.76991	2.29532	0.218265	1	1	1	CCNB1; TK1;
Up-regulated DEGs	Biological pathway	Stabilization and expansion of the E-cadherin adherens junction	3	275	2.65487	1.86243	0.219742	1	1	1	SPP1; PLAU; DSP;
Up-regulated DEGs	Biological pathway	Glypican 3 network	1	206	0.884956	0.834249	0.704951	1	1	1	CTHRC1;
Up-regulated DEGs	Biological pathway	Nectin adhesion pathway	12	1292	10.6195	1.58176	0.0769291	1	0.836359	1	MMP12; GREM1; MMP1; CCNB1; CCNA2; TK1; MMP13; SPP1; IGFBP3; PLAU; DSP; CA9;
Up-regulated DEGs	Biological pathway	FGF signaling pathway	2	48	1.76991	7.12405	0.0323906	1	0.568711	1	SPP1; PLAU;
Up-regulated DEGs	Biological pathway	Aurora B signaling	5	41	4.42478	20.7879	4.05728e-06	0.00676754	0.000401586	0.00234017	KIF20A; NCAPG; KIF2C; NDC80; AURKA;
Up-regulated DEGs	Biological pathway	TRAIL signaling pathway	13	1325	11.5044	1.67079	0.0471685	1	0.7353	1	MMP12; GREM1; MMP1; CCNB1; CCNA2; TK1; MMP13; SPP1; TFAP2A; IGFBP3; PLAU; DSP; CA9;
Up-regulated DEGs	Biological pathway	IGF1 pathway	12	1288	10.6195	1.58667	0.075558	1	0.836359	1	MMP12; GREM1; MMP1; CCNB1; CCNA2; TK1; MMP13; SPP1; IGFBP3; PLAU; DSP; CA9;
Up-regulated DEGs	Biological pathway	PLK1 signaling events	10	104	8.84956	16.3765	5.38554e-10	8.98309e-07	1.49718e-07	8.72456e-07	DLGAP5; TPX2; KIF20A; CDC20; CCNB1; NDC80; BUB1B; AURKA; CENPE; PRC1;
Up-regulated DEGs	Biological pathway	ATF-2 transcription factor network	2	59	1.76991	5.79606	0.0471376	1	0.7353	1	CCNA2; PLAU;
Up-regulated DEGs	Biological pathway	HIF-1-alpha transcription factor network	1	66	0.884956	2.6036	0.322697	1	1	1	CA9;
Up-regulated DEGs	Biological pathway	CDC42 signaling events	4	755	3.53982	0.903762	0.652571	1	1	1	MMP1; CCNA2; PLAU; CA9;
Up-regulated DEGs	Biological pathway	Signaling events mediated by Hepatocyte Growth Factor Receptor (c-Met)	12	1290	10.6195	1.58421	0.0762416	1	0.836359	1	MMP12; GREM1; MMP1; CCNB1; CCNA2; TK1; MMP13; SPP1; IGFBP3; PLAU; DSP; CA9;
Up-regulated DEGs	Biological pathway	Glypican 1 network	12	1296	10.6195	1.57688	0.0783162	1	0.836359	1	MMP12; GREM1; MMP1; CCNB1; CCNA2; TK1; MMP13; SPP1; IGFBP3; PLAU; DSP; CA9;
Up-regulated DEGs	Biological pathway	Validated targets of C-MYC transcriptional activation	2	81	1.76991	4.22202	0.0822175	1	0.839838	1	CCNB1; TK1;
Up-regulated DEGs	Biological pathway	N-cadherin signaling events	3	251	2.65487	2.04051	0.183625	1	1	1	SPP1; PLAU; DSP;
Up-regulated DEGs	Biological pathway	PDGF receptor signaling network	12	1290	10.6195	1.58421	0.0762416	1	0.836359	1	MMP12; GREM1; MMP1; CCNB1; CCNA2; TK1; MMP13; SPP1; IGFBP3; PLAU; DSP; CA9;
Up-regulated DEGs	Biological pathway	Integrin family cell surface interactions	14	1375	12.3894	1.73378	0.0306881	1	0.568711	1	MMP12; GREM1; COL11A1; MMP1; CCNB1; CCNA2; TK1; MMP13; SPP1; THBS2; IGFBP3; PLAU; DSP; CA9;
Up-regulated DEGs	Biological pathway	Caspase cascade in apoptosis	1	52	0.884956	3.30443	0.264257	1	1	1	TFAP2A;
Up-regulated DEGs	Biological pathway	Fanconi anemia pathway	2	48	1.76991	7.12405	0.0323906	1	0.568711	1	UBE2T; FANCI;
Up-regulated DEGs	Biological pathway	Internalization of ErbB1	12	1285	10.6195	1.59037	0.0745402	1	0.836359	1	MMP12; GREM1; MMP1; CCNB1; CCNA2; TK1; MMP13; SPP1; IGFBP3; PLAU; DSP; CA9;
Up-regulated DEGs	Biological pathway	Posttranslational regulation of adherens junction stability and dissassembly	3	231	2.65487	2.21717	0.15492	1	1	1	SPP1; PLAU; DSP;
Up-regulated DEGs	Biological pathway	Signaling events mediated by VEGFR1 and VEGFR2	12	1293	10.6195	1.58053	0.0772744	1	0.836359	1	MMP12; GREM1; MMP1; CCNB1; CCNA2; TK1; MMP13; SPP1; IGFBP3; PLAU; DSP; CA9;
Up-regulated DEGs	Biological pathway	Beta1 integrin cell surface interactions	14	1348	12.3894	1.76851	0.0265016	1	0.514007	1	MMP12; GREM1; COL11A1; MMP1; CCNB1; CCNA2; TK1; MMP13; SPP1; THBS2; IGFBP3; PLAU; DSP; CA9;
Up-regulated DEGs	Biological pathway	Urokinase-type plasminogen activator (uPA) and uPAR-mediated signaling	12	1285	10.6195	1.59037	0.0745402	1	0.836359	1	MMP12; GREM1; MMP1; CCNB1; CCNA2; TK1; MMP13; SPP1; IGFBP3; PLAU; DSP; CA9;
Up-regulated DEGs	Biological pathway	Signaling by Aurora kinases	7	98	6.19469	12.1706	1.78634e-06	0.00297962	0.000229201	0.00133563	DLGAP5; TPX2; KIF20A; NCAPG; KIF2C; NDC80; AURKA;
Up-regulated DEGs	Biological pathway	Polo-like kinase signaling events in the cell cycle	10	109	8.84956	15.6254	8.58461e-10	1.43191e-06	2.04559e-07	1.19203e-06	DLGAP5; TPX2; KIF20A; CDC20; CCNB1; NDC80; BUB1B; AURKA; CENPE; PRC1;
Up-regulated DEGs	Biological pathway	IFN-gamma pathway	12	1293	10.6195	1.58053	0.0772744	1	0.836359	1	MMP12; GREM1; MMP1; CCNB1; CCNA2; TK1; MMP13; SPP1; IGFBP3; PLAU; DSP; CA9;
Up-regulated DEGs	Biological pathway	Regulation of RAC1 activity	2	205	1.76991	1.66834	0.339646	1	1	1	CCNA2; PLAU;
Up-regulated DEGs	Biological pathway	PAR1-mediated thrombin signaling events	12	1296	10.6195	1.57688	0.0783162	1	0.836359	1	MMP12; GREM1; MMP1; CCNB1; CCNA2; TK1; MMP13; SPP1; IGFBP3; PLAU; DSP; CA9;
Up-regulated DEGs	Biological pathway	Beta3 integrin cell surface interactions	2	43	1.76991	7.95224	0.0264245	1	0.514007	1	SPP1; PLAU;
Up-regulated DEGs	Biological pathway	Noncanonical Wnt signaling pathway	1	182	0.884956	0.944254	0.659631	1	1	1	CTHRC1;
Up-regulated DEGs	Biological pathway	Alpha4 beta1 integrin signaling events	2	33	1.76991	10.3613	0.0160484	1	0.366694	1	SPP1; THBS2;
Up-regulated DEGs	Biological pathway	PDGFR-beta signaling pathway	12	1285	10.6195	1.59037	0.0745402	1	0.836359	1	MMP12; GREM1; MMP1; CCNB1; CCNA2; TK1; MMP13; SPP1; IGFBP3; PLAU; DSP; CA9;
Up-regulated DEGs	Biological pathway	p63 transcription factor network	2	105	1.76991	3.25708	0.126798	1	1	1	TOP2A; IGFBP3;
Up-regulated DEGs	Biological pathway	E-cadherin signaling in the nascent adherens junction	3	275	2.65487	1.86243	0.219742	1	1	1	SPP1; PLAU; DSP;
Up-regulated DEGs	Biological pathway	Integrin-linked kinase signaling	5	654	4.42478	1.30351	0.339868	1	1	1	MMP1; CCNA2; AURKA; PLAU; CA9;
Up-regulated DEGs	Biological pathway	EGF receptor (ErbB1) signaling pathway	12	1285	10.6195	1.59037	0.0745402	1	0.836359	1	MMP12; GREM1; MMP1; CCNB1; CCNA2; TK1; MMP13; SPP1; IGFBP3; PLAU; DSP; CA9;
Up-regulated DEGs	Biological pathway	Thrombin/protease-activated receptor (PAR) pathway	12	1297	10.6195	1.57566	0.0786655	1	0.836359	1	MMP12; GREM1; MMP1; CCNB1; CCNA2; TK1; MMP13; SPP1; IGFBP3; PLAU; DSP; CA9;
Up-regulated DEGs	Biological pathway	Class I PI3K signaling events	12	1285	10.6195	1.59037	0.0745402	1	0.836359	1	MMP12; GREM1; MMP1; CCNB1; CCNA2; TK1; MMP13; SPP1; IGFBP3; PLAU; DSP; CA9;
Up-regulated DEGs	Biological pathway	Arf6 signaling events	12	1285	10.6195	1.59037	0.0745402	1	0.836359	1	MMP12; GREM1; MMP1; CCNB1; CCNA2; TK1; MMP13; SPP1; IGFBP3; PLAU; DSP; CA9;
Up-regulated DEGs	Biological pathway	Plasma membrane estrogen receptor signaling	12	1298	10.6195	1.57445	0.0790158	1	0.836359	1	MMP12; GREM1; MMP1; CCNB1; CCNA2; TK1; MMP13; SPP1; IGFBP3; PLAU; DSP; CA9;
Up-regulated DEGs	Biological pathway	FoxO family signaling	1	49	0.884956	3.50671	0.251098	1	1	1	CCNB1;
Up-regulated DEGs	Biological pathway	IL2-mediated signaling events	1	115	0.884956	1.49434	0.493273	1	1	1	CCNA2;
Up-regulated DEGs	Biological pathway	FAS (CD95) signaling pathway	1	130	0.884956	1.32193	0.536409	1	1	1	TFAP2A;
Up-regulated DEGs	Biological pathway	C-MYB transcription factor network	2	84	1.76991	4.07125	0.08748	1	0.873752	1	CCNB1; MCM4;
Up-regulated DEGs	Biological pathway	p73 transcription factor network	2	78	1.76991	4.38438	0.0770584	1	0.836359	1	CCNB1; CCNA2;
Up-regulated DEGs	Biological pathway	FOXM1 transcription factor network	5	42	4.42478	20.2931	4.58407e-06	0.00764623	0.000402433	0.00234511	FOXM1; CCNB1; CCNA2; NEK2; CENPF;
Up-regulated DEGs	Biological pathway	IL3-mediated signaling events	12	1292	10.6195	1.58176	0.0769291	1	0.836359	1	MMP12; GREM1; MMP1; CCNB1; CCNA2; TK1; MMP13; SPP1; IGFBP3; PLAU; DSP; CA9;
Up-regulated DEGs	Biological pathway	AP-1 transcription factor network	4	621	3.53982	1.09877	0.497816	1	1	1	MMP1; CCNA2; PLAU; CA9;
Up-regulated DEGs	Biological pathway	Hypoxic and oxygen homeostasis regulation of HIF-1-alpha	1	80	0.884956	2.14803	0.376533	1	1	1	CA9;
Up-regulated DEGs	Biological pathway	amb2 Integrin signaling	1	40	0.884956	4.29552	0.210206	1	1	1	PLAU;
Up-regulated DEGs	Biological pathway	Glucocorticoid receptor signaling	1	85	0.884956	2.02169	0.394714	1	1	1	MMP1;
Up-regulated DEGs	Biological pathway	mTOR signaling pathway	12	1285	10.6195	1.59037	0.0745402	1	0.836359	1	MMP12; GREM1; MMP1; CCNB1; CCNA2; TK1; MMP13; SPP1; IGFBP3; PLAU; DSP; CA9;
Up-regulated DEGs	Biological pathway	RAC1 signaling pathway	2	205	1.76991	1.66834	0.339646	1	1	1	CCNA2; PLAU;
Up-regulated DEGs	Biological pathway	ErbB receptor signaling network	12	1308	10.6195	1.56241	0.082574	1	0.839838	1	MMP12; GREM1; MMP1; CCNB1; CCNA2; TK1; MMP13; SPP1; IGFBP3; PLAU; DSP; CA9;
Up-regulated DEGs	Biological pathway	Signaling events mediated by focal adhesion kinase	12	1285	10.6195	1.59037	0.0745402	1	0.836359	1	MMP12; GREM1; MMP1; CCNB1; CCNA2; TK1; MMP13; SPP1; IGFBP3; PLAU; DSP; CA9;
Up-regulated DEGs	Biological pathway	VEGF and VEGFR signaling network	12	1301	10.6195	1.57081	0.0800727	1	0.838452	1	MMP12; GREM1; MMP1; CCNB1; CCNA2; TK1; MMP13; SPP1; IGFBP3; PLAU; DSP; CA9;
Up-regulated DEGs	Biological pathway	Glucocorticoid receptor regulatory network	1	80	0.884956	2.14803	0.376533	1	1	1	MMP1;
Up-regulated DEGs	Biological pathway	Alpha9 beta1 integrin signaling events	12	1302	10.6195	1.56961	0.080427	1	0.838452	1	MMP12; GREM1; MMP1; CCNB1; CCNA2; TK1; MMP13; SPP1; IGFBP3; PLAU; DSP; CA9;
Up-regulated DEGs	Biological pathway	Syndecan-2-mediated signaling events	2	77	1.76991	4.44131	0.0753626	1	0.836359	1	SPP1; PLAU;
Up-regulated DEGs	Biological pathway	Arf6 downstream pathway	12	1285	10.6195	1.59037	0.0745402	1	0.836359	1	MMP12; GREM1; MMP1; CCNB1; CCNA2; TK1; MMP13; SPP1; IGFBP3; PLAU; DSP; CA9;
Up-regulated DEGs	Biological pathway	Validated transcriptional targets of AP1 family members Fra1 and Fra2	3	134	2.65487	3.82201	0.0445278	1	0.721091	1	MMP1; CCNA2; PLAU;
Up-regulated DEGs	Biological pathway	S1P1 pathway	12	1285	10.6195	1.59037	0.0745402	1	0.836359	1	MMP12; GREM1; MMP1; CCNB1; CCNA2; TK1; MMP13; SPP1; IGFBP3; PLAU; DSP; CA9;
Up-regulated DEGs	Biological pathway	ATM pathway	12	307	10.6195	6.65661	2.59486e-07	0.000432823	4.32823e-05	0.00025222	RRM2; CCNB1; CCNA2; CDC6; TK1; UBE2T; TYMS; SPP1; IGFBP3; PLAU; MCM2; FANCI;
Up-regulated DEGs	Biological pathway	TNF receptor signaling pathway	1	299	0.884956	0.574776	0.830688	1	1	1	TFAP2A;
Up-regulated DEGs	Biological pathway	p53 pathway	4	189	3.53982	3.61012	0.0254198	1	0.504764	1	CCNB1; CCNA2; SPP1; IGFBP3;
Up-regulated DEGs	Biological pathway	ErbB1 downstream signaling	12	1285	10.6195	1.59037	0.0745402	1	0.836359	1	MMP12; GREM1; MMP1; CCNB1; CCNA2; TK1; MMP13; SPP1; IGFBP3; PLAU; DSP; CA9;
Up-regulated DEGs	Biological pathway	EGFR-dependent Endothelin signaling events	12	1286	10.6195	1.58914	0.0748785	1	0.836359	1	MMP12; GREM1; MMP1; CCNB1; CCNA2; TK1; MMP13; SPP1; IGFBP3; PLAU; DSP; CA9;
Up-regulated DEGs	Biological pathway	Syndecan-4-mediated signaling events	1	209	0.884956	0.822275	0.710177	1	1	1	CTHRC1;
Up-regulated DEGs	Biological pathway	ATR signaling pathway	8	250	7.07965	5.45177	0.000115304	0.192327	0.00649949	0.0378747	CCNB1; CCNA2; CDC6; UBE2T; SPP1; IGFBP3; MCM2; FANCI;
Up-regulated DEGs	Biological pathway	Arf6 trafficking events	12	1285	10.6195	1.59037	0.0745402	1	0.836359	1	MMP12; GREM1; MMP1; CCNB1; CCNA2; TK1; MMP13; SPP1; IGFBP3; PLAU; DSP; CA9;
Up-regulated DEGs	Biological pathway	E-cadherin signaling events	3	280	2.65487	1.82918	0.227449	1	1	1	SPP1; PLAU; DSP;
Up-regulated DEGs	Biological pathway	Endothelins	12	1304	10.6195	1.5672	0.0811387	1	0.839838	1	MMP12; GREM1; MMP1; CCNB1; CCNA2; TK1; MMP13; SPP1; IGFBP3; PLAU; DSP; CA9;
Up-regulated DEGs	Biological pathway	Beta5 beta6 beta7 and beta8 integrin cell surface interactions	1	17	0.884956	10.1037	0.0953729	1	0.921505	1	PLAU;
Up-regulated DEGs	Biological pathway	a6b1 and a6b4 Integrin signaling	1	35	0.884956	4.90899	0.18654	1	1	1	COL17A1;
Up-regulated DEGs	Biological pathway	Regulation of retinoblastoma protein	1	66	0.884956	2.6036	0.322697	1	1	1	CCNA2;
Up-regulated DEGs	Biological pathway	E2F transcription factor network	6	73	5.30973	14.0073	4.45115e-06	0.00742451	0.000402433	0.00234511	RRM2; CCNA2; CDC6; TK1; TYMS; PLAU;
Up-regulated DEGs	Biological pathway	IL5-mediated signaling events	12	1289	10.6195	1.58544	0.0758993	1	0.836359	1	MMP12; GREM1; MMP1; CCNB1; CCNA2; TK1; MMP13; SPP1; IGFBP3; PLAU; DSP; CA9;
Up-regulated DEGs	Biological pathway	Direct p53 effectors	3	138	2.65487	3.71124	0.0478668	1	0.739277	1	CCNB1; SPP1; IGFBP3;
Up-regulated DEGs	Biological pathway	Sphingosine 1-phosphate (S1P) pathway	12	1308	10.6195	1.56241	0.082574	1	0.839838	1	MMP12; GREM1; MMP1; CCNB1; CCNA2; TK1; MMP13; SPP1; IGFBP3; PLAU; DSP; CA9;
Up-regulated DEGs	Biological pathway	Proteoglycan syndecan-mediated signaling events	13	1342	11.5044	1.64962	0.0512786	1	0.776453	1	MMP12; GREM1; MMP1; CCNB1; CCNA2; CTHRC1; TK1; MMP13; SPP1; IGFBP3; PLAU; DSP; CA9;
Up-regulated DEGs	Biological pathway	BMP receptor signaling	1	226	0.884956	0.760425	0.738108	1	1	1	GREM1;
Up-regulated DEGs	Biological pathway	Aurora A signaling	3	64	2.65487	8.00168	0.00634537	1	0.173509	1	DLGAP5; TPX2; AURKA;
Up-regulated DEGs	Biological pathway	RhoA signaling pathway	2	205	1.76991	1.66834	0.339646	1	1	1	CCNA2; PLAU;
Up-regulated DEGs	Biological pathway	Class I PI3K signaling events mediated by Akt	12	1285	10.6195	1.59037	0.0745402	1	0.836359	1	MMP12; GREM1; MMP1; CCNB1; CCNA2; TK1; MMP13; SPP1; IGFBP3; PLAU; DSP; CA9;
Up-regulated DEGs	Biological pathway	LKB1 signaling events	13	1305	11.5044	1.69639	0.0426364	1	0.697231	1	MMP12; GREM1; MMP1; CCNB1; CCNA2; TK1; MMP13; SPP1; IGFBP3; PLAU; DSP; CA9; ETV4;
Up-regulated DEGs	Biological pathway	Regulation of RhoA activity	2	205	1.76991	1.66834	0.339646	1	1	1	CCNA2; PLAU;
Up-regulated DEGs	Biological pathway	Signaling events mediated by PRL	1	23	0.884956	7.46908	0.126834	1	1	1	CCNA2;
Up-regulated DEGs	Biological pathway	Wnt	2	82	1.76991	4.17054	0.0839605	1	0.848764	1	TFAP2A; SFRP2;
Up-regulated DEGs	Biological pathway	Hedgehog	1	16	0.884956	10.7348	0.0900212	1	0.883267	1	CCNB1;
Up-regulated DEGs	Biological pathway	Alpha6Beta4Integrin	2	48	1.76991	7.12405	0.0323906	1	0.568711	1	COL17A1; DSP;
Up-regulated DEGs	Biological pathway	ID	1	14	0.884956	12.2672	0.0792235	1	0.836359	1	CCNA2;
Up-regulated DEGs	Biological pathway	Mesenchymal-to-epithelial transition	6	223	5.30973	4.58578	0.00204991	1	0.0743317	0.433155	AKR1B10; TMPRSS4; CDH3; CEACAM5; DSG2; DSP;
Up-regulated DEGs	Biological pathway	Epithelial-to-mesenchymal transition	3	185	2.65487	2.76843	0.0955758	1	0.921505	1	GREM1; CXCL13; SPOCK1;
Down-regulated DEGs	Molecular function	Molecular function unknown	34	5685	25	0.845832	0.898549	1	1	1	GKN2; TMEM100; SFTPA2; MS4A15; PEBP4; LRRK2; FAM107A; EMCN; ANKRD29; FHL1; C2orf40; IL33; LRRN3; NCKAP5; CCDC68; C20orf85; LAMP3; SUSD2; LRRC32; BTNL9; CHRDL1; VGLL3; LRRC36; NOSTRIN; SFTPB; HIGD1B; KIAA1324L; WWC2; SGCG; SOSTDC1; GLIPR2; SNTN; FILIP1; REEP1;
Down-regulated DEGs	Molecular function	Protease inhibitor activity	1	94	0.735294	1.51899	0.487667	1	1	1	SLPI;
Down-regulated DEGs	Molecular function	Cell adhesion molecule activity	10	356	7.35294	3.9754	0.000224868	0.0503705	0.0503705	0.275874	FCN3; CLDN18; SELP; CDH5; PECAM1; FLRT3; JAM2; PCDH17; ITGA8; ICAM2;
Down-regulated DEGs	Molecular function	Transporter activity	7	576	5.14706	1.72067	0.11456	1	1	1	SLC6A4; MT1M; ABCA3; SLC1A1; HBA2; STX11; HBB;
Down-regulated DEGs	Molecular function	Catalytic activity	7	532	5.14706	1.86297	0.0838133	1	1	1	ADH1B; ACADL; CYP4B1; FMO2; CA4; PDK4; HPGD;
Down-regulated DEGs	Molecular function	Oxidoreductase activity	1	161	0.735294	0.886905	0.682564	1	1	1	CDO1;
Down-regulated DEGs	Molecular function	Ion channel activity	3	66	2.20588	6.44712	0.0114465	1	0.641005	1	GPM6A; PLLP; KCNT2;
Down-regulated DEGs	Molecular function	Hydrolase activity	1	203	0.735294	0.703417	0.765059	1	1	1	ASPA;
Down-regulated DEGs	Molecular function	Serine-type peptidase activity	1	98	0.735294	1.457	0.502078	1	1	1	SDPR;
Down-regulated DEGs	Molecular function	Receptor binding	2	129	1.47059	2.20283	0.231795	1	1	1	WIF1; SLIT2;
Down-regulated DEGs	Molecular function	Structural molecule activity	2	269	1.47059	1.05642	0.569651	1	1	1	C1QTNF7; CAV1;
Down-regulated DEGs	Molecular function	Structural constituent of cytoskeleton	1	137	0.735294	1.04226	0.623114	1	1	1	PLEKHH2;
Down-regulated DEGs	Molecular function	Cytoskeletal protein binding	2	218	1.47059	1.30355	0.457696	1	1	1	TMOD1; EPB41L5;
Down-regulated DEGs	Molecular function	Receptor signaling protein serine/threonine kinase activity	1	14	0.735294	10.1928	0.0946172	1	1	1	ACVRL1;
Down-regulated DEGs	Molecular function	Adenylate cyclase activity	1	10	0.735294	14.2658	0.0685295	1	1	1	ADCY4;
Down-regulated DEGs	Molecular function	G-protein coupled receptor activity	5	736	3.67647	0.962416	0.59941	1	1	1	VIPR1; EDNRB; AGTR1; GPR146; S1PR1;
Down-regulated DEGs	Molecular function	Protein serine/threonine kinase activity	1	301	0.735294	0.474405	0.88389	1	1	1	DAPK2;
Down-regulated DEGs	Molecular function	Transcription regulator activity	1	832	0.735294	0.171633	0.997611	1	1	1	FHL5;
Down-regulated DEGs	Molecular function	Extracellular matrix structural constituent	2	166	1.47059	1.71187	0.328441	1	1	1	SFTPD; MFAP4;
Down-regulated DEGs	Molecular function	Receptor activity	9	361	6.61765	3.5287	0.00108457	0.242943	0.121472	0.665287	AGER; MAMDC2; OLR1; CD36; MS4A2; CLEC1A; LYVE1; MARCO; TSPAN7;
Down-regulated DEGs	Molecular function	Glucosidase activity	1	9	0.735294	15.8491	0.0618918	1	1	1	KL;
Down-regulated DEGs	Molecular function	Transcription factor activity	4	842	2.94118	0.673342	0.85165	1	1	1	TCF21; FOSB; HLF; FOS;
Down-regulated DEGs	Molecular function	Receptor signaling complex scaffold activity	1	322	0.735294	0.443466	0.900214	1	1	1	ARRB1;
Down-regulated DEGs	Molecular function	Calcium ion binding	1	185	0.735294	0.771853	0.732695	1	1	1	TNNC1;
Down-regulated DEGs	Molecular function	Transmembrane receptor protein tyrosine kinase activity	1	56	0.735294	2.54956	0.328356	1	1	1	TEK;
Down-regulated DEGs	Molecular function	Lipase activity	1	19	0.735294	7.51187	0.126209	1	1	1	LPL;
Down-regulated DEGs	Molecular function	Growth factor activity	1	110	0.735294	1.29807	0.542942	1	1	1	ANGPT1;
Down-regulated DEGs	Molecular function	Binding	1	22	0.735294	6.48799	0.144636	1	1	1	STXBP6;
Down-regulated DEGs	Molecular function	Protein binding	1	182	0.735294	0.784576	0.726887	1	1	1	HHIP;
Down-regulated DEGs	Molecular function	Water channel activity	1	14	0.735294	10.1928	0.0946172	1	1	1	AQP4;
Down-regulated DEGs	Molecular function	Methyltransferase activity	1	59	0.735294	2.41994	0.342547	1	1	1	INMT;
Down-regulated DEGs	Molecular function	DNA binding	2	654	1.47059	0.434531	0.948222	1	1	1	ZBTB16; ZNF385B;
Down-regulated DEGs	Molecular function	Chaperone activity	1	126	0.735294	1.13325	0.592292	1	1	1	FABP4;
Down-regulated DEGs	Molecular function	Auxiliary transport protein activity	3	333	2.20588	1.27796	0.419641	1	1	1	ABCA6; ABCA8; SLC46A2;
Down-regulated DEGs	Molecular function	Voltage-gated ion channel activity	2	130	1.47059	2.18589	0.234404	1	1	1	CACNA2D2; SCN7A;
Down-regulated DEGs	Molecular function	Complement activity	1	28	0.735294	5.0982	0.180342	1	1	1	C4BPA;
Down-regulated DEGs	Molecular function	Antigen binding	2	42	1.47059	6.76475	0.0355563	1	1	1	IGSF10; ESAM;
Down-regulated DEGs	Molecular function	Hormone activity	1	25	0.735294	5.70974	0.162678	1	1	1	EDN1;
Down-regulated DEGs	Molecular function	Phosphatase regulator activity	1	16	0.735294	8.91946	0.107388	1	1	1	PHACTR2;
Down-regulated DEGs	Molecular function	Guanyl-nucleotide exchange factor activity	1	112	0.735294	1.27489	0.549421	1	1	1	FGD5;
Down-regulated DEGs	Molecular function	Lipid kinase activity	1	35	0.735294	4.07885	0.220132	1	1	1	PIP5K1B;
Down-regulated DEGs	Molecular function	Intracellular ligand-gated ion channel activity	1	30	0.735294	4.75843	0.191911	1	1	1	CLIC5;
Down-regulated DEGs	Molecular function	Phospholipase activity	1	45	0.735294	3.17264	0.27367	1	1	1	PLA2G1B;
Down-regulated DEGs	Molecular function	Cytokine activity	4	107	2.94118	5.2982	0.0070448	1	0.526012	1	SCGB1A1; IL6; PLAC8; SCGB3A2;
Down-regulated DEGs	Molecular function	Carboxypeptidase activity	1	21	0.735294	6.79679	0.138537	1	1	1	CPB2;
Down-regulated DEGs	Molecular function	Transmembrane receptor activity	1	52	0.735294	2.74564	0.30896	1	1	1	IL1RL1;
Down-regulated DEGs	Molecular function	Aspartic-type signal peptidase activity	1	7	0.735294	20.371	0.0484753	1	1	1	PGC;
Down-regulated DEGs	Molecular function	Deoxyribonuclease activity	1	17	0.735294	8.3951	0.113706	1	1	1	DNASE1L3;
Down-regulated DEGs	Molecular function	Racemase and epimerase activity	1	11	0.735294	12.9701	0.0751206	1	1	1	HSD17B6;
Down-regulated DEGs	Molecular function	Lipid binding	1	11	0.735294	12.9701	0.0751206	1	1	1	SFTPC;
Down-regulated DEGs	Molecular function	Receptor signaling protein tyrosine phosphatase activity	1	16	0.735294	8.91946	0.107388	1	1	1	PTPRB;
Down-regulated DEGs	Molecular function	Carrier activity	1	3	0.735294	47.4421	0.0210682	1	0.943857	1	SLC19A3;
Down-regulated DEGs	Biological process	Biological_process unknown	27	4731	19.8529	0.807197	0.920509	1	1	1	GKN2; TMEM100; SFTPA2; MS4A15; IGSF10; LRRK2; FAM107A; EMCN; ANKRD29; C2orf40; IL33; LRRN3; NCKAP5; PLAC8; CCDC68; C20orf85; LAMP3; SUSD2; BTNL9; VGLL3; LRRC36; HIGD1B; KIAA1324L; WWC2; GLIPR2; SNTN; REEP1;
Down-regulated DEGs	Biological process	Protein metabolism	3	1323	2.20588	0.321671	0.996313	1	1	1	PGC; CPB2; SLPI;
Down-regulated DEGs	Biological process	Metabolism	15	1683	11.0294	1.26096	0.20978	1	1	1	ADH1B; ACADL; CYP4B1; PLA2G1B; FMO2; HSD17B6; CA4; KL; LPL; CD36; INMT; ASPA; CDO1; HPGD; PHACTR2;
Down-regulated DEGs	Biological process	Energy pathways	14	1633	10.2941	1.21299	0.264633	1	1	1	ADH1B; ACADL; CYP4B1; PLA2G1B; FMO2; HSD17B6; CA4; KL; LPL; INMT; ASPA; CDO1; HPGD; PHACTR2;
Down-regulated DEGs	Biological process	Cell growth and/or maintenance	12	1125	8.82353	1.50937	0.101492	1	1	1	CLDN18; FHL1; SDPR; CDH5; C1QTNF7; CAV1; MFAP4; TMOD1; SGCG; SOSTDC1; PLEKHH2; EPB41L5;
Down-regulated DEGs	Biological process	Transport	19	1215	13.9706	2.21213	0.000919433	0.163659	0.163659	1	AQP4; CLIC5; SLC6A4; CACNA2D2; MT1M; ABCA3; SLC1A1; STXBP6; OLR1; HBA2; STX11; HBB; PLLP; ABCA6; ABCA8; SLC19A3; SLC46A2; KCNT2; SCN7A;
Down-regulated DEGs	Biological process	Cell communication	36	3713	26.4706	1.37122	0.025114	1	0.830447	1	SFTPC; AGER; WIF1; TNNC1; VIPR1; SCGB1A1; SELP; MAMDC2; FABP4; HHIP; EDNRB; FGD5; TEK; AGTR1; PECAM1; LRRC32; FLRT3; CHRDL1; SLIT2; EDN1; GPR146; MS4A2; CLEC1A; NOSTRIN; PTPRB; LYVE1; ACVRL1; ADCY4; TSPAN7; JAM2; ANGPT1; ITGA8; ICAM2; FILIP1; ARRB1; S1PR1;
Down-regulated DEGs	Biological process	Signal transduction	38	3934	27.9412	1.36606	0.022341	1	0.830447	1	SFTPC; AGER; WIF1; TNNC1; VIPR1; SCGB1A1; SELP; MAMDC2; FABP4; HHIP; EDNRB; FGD5; TEK; AGTR1; PECAM1; LRRC32; FLRT3; CHRDL1; SLIT2; PIP5K1B; EDN1; GPR146; MS4A2; CLEC1A; NOSTRIN; PTPRB; LYVE1; ACVRL1; ADCY4; TSPAN7; JAM2; ANGPT1; ITGA8; ICAM2; IL1RL1; FILIP1; ARRB1; S1PR1;
Down-regulated DEGs	Biological process	Regulation of nucleobase, nucleoside, nucleotide and nucleic acid metabolism	8	2828	5.88235	0.400461	0.999636	1	1	1	TCF21; FOSB; ZBTB16; ZNF385B; HLF; FHL5; FOS; DNASE1L3;
Down-regulated DEGs	Biological process	Carbohydrate metabolism	1	8	0.735294	17.8278	0.0552072	1	1	1	PDK4;
Down-regulated DEGs	Biological process	Regulation of blood pressure	1	3	0.735294	47.4421	0.0210682	1	0.830447	1	AGTR1;
Down-regulated DEGs	Biological process	Homeostasis	1	3	0.735294	47.4421	0.0210682	1	0.830447	1	AGTR1;
Down-regulated DEGs	Biological process	Immune response	8	576	5.88235	1.96613	0.0522136	1	1	1	FCN3; SFTPD; ESAM; IL6; MARCO; SFTPB; SCGB3A2; C4BPA;
Down-regulated DEGs	Biological process	Apoptosis	2	220	1.47059	1.2917	0.462396	1	1	1	PEBP4; DAPK2;
Down-regulated DEGs	Biological process	Cell adhesion	1	54	0.735294	2.64397	0.318726	1	1	1	PCDH17;
Down-regulated DEGs	Biological process	Neurogenesis	1	7	0.735294	20.371	0.0484753	1	1	1	GPM6A;
Down-regulated DEGs	Biological process	Cellular defense response	1	4	0.735294	35.6111	0.0279926	1	0.830447	1	SFTPB;
Down-regulated DEGs	Biological pathway	Developmental Biology	4	432	2.94118	1.31238	0.365296	1	1	1	FABP4; LPL; CD36; SLIT2;
Down-regulated DEGs	Biological pathway	Axon guidance	1	219	0.735294	0.652028	0.790544	1	1	1	SLIT2;
Down-regulated DEGs	Biological pathway	Signaling by Robo receptor	1	23	0.735294	6.20602	0.150693	1	1	1	SLIT2;
Down-regulated DEGs	Biological pathway	Inactivation of Cdc42 and Rac	1	8	0.735294	17.8278	0.0552072	1	1	1	SLIT2;
Down-regulated DEGs	Biological pathway	Regulation of Commissural axon pathfinding by Slit and Robo	1	4	0.735294	35.6111	0.0279926	1	1	1	SLIT2;
Down-regulated DEGs	Biological pathway	Role of Abl in Robo-Slit signaling	1	9	0.735294	15.8491	0.0618918	1	1	1	SLIT2;
Down-regulated DEGs	Biological pathway	Activation of Rac	1	8	0.735294	17.8278	0.0552072	1	1	1	SLIT2;
Down-regulated DEGs	Biological pathway	Platelet Adhesion to exposed collagen	1	13	0.735294	10.9762	0.0881641	1	1	1	CD36;
Down-regulated DEGs	Biological pathway	Platelet sensitization by LDL	1	8	0.735294	17.8278	0.0552072	1	1	1	PECAM1;
Down-regulated DEGs	Biological pathway	Platelet activation, signaling and aggregation	2	138	1.47059	2.05918	0.255328	1	1	1	SELP; ARRB1;
Down-regulated DEGs	Biological pathway	Transcriptional Regulation of White Adipocyte Differentiation	3	69	2.20588	6.16685	0.0129072	1	0.965413	1	FABP4; LPL; CD36;
Down-regulated DEGs	Biological pathway	Hemostasis	11	375	8.08824	4.151	7.40483e-05	0.123513	0.0617563	0.354761	SELP; OLR1; CD36; ESAM; TEK; HBB; CAV1; PECAM1; JAM2; ANGPT1; ARRB1;
Down-regulated DEGs	Biological pathway	Platelet homeostasis	1	40	0.735294	3.56912	0.247373	1	1	1	PECAM1;
Down-regulated DEGs	Biological pathway	Tie2 Signaling	2	18	1.47059	15.7794	0.00705346	1	0.737285	1	TEK; ANGPT1;
Down-regulated DEGs	Biological pathway	Cell surface interactions at the vascular wall	8	72	5.88235	15.7271	4.16109e-08	6.9407e-05	6.9407e-05	0.00039871	SELP; OLR1; ESAM; TEK; CAV1; PECAM1; JAM2; ANGPT1;
Down-regulated DEGs	Biological pathway	Platelet degranulation	1	28	0.735294	5.0982	0.180342	1	1	1	SELP;
Down-regulated DEGs	Biological pathway	Response to elevated platelet cytosolic Ca2+	1	39	0.735294	3.66062	0.242001	1	1	1	SELP;
Down-regulated DEGs	Biological pathway	Thrombin signalling through proteinase activated receptors (PARs)	1	17	0.735294	8.3951	0.113706	1	1	1	ARRB1;
Down-regulated DEGs	Biological pathway	PECAM1 interactions	1	7	0.735294	20.371	0.0484753	1	1	1	PECAM1;
Down-regulated DEGs	Biological pathway	Basigin interactions	1	9	0.735294	15.8491	0.0618918	1	1	1	CAV1;
Down-regulated DEGs	Biological pathway	Factors involved in megakaryocyte development and platelet production	1	119	0.735294	1.1999	0.571388	1	1	1	HBB;
Down-regulated DEGs	Biological pathway	Netrin-1 signaling	1	45	0.735294	3.17264	0.27367	1	1	1	SLIT2;
Down-regulated DEGs	Biological pathway	Neurotransmitter Receptor Binding And Downstream Transmission In The Postsynaptic Cell	1	89	0.735294	1.60432	0.46907	1	1	1	ADCY4;
Down-regulated DEGs	Biological pathway	Neuronal System	1	188	0.735294	0.759537	0.738381	1	1	1	ADCY4;
Down-regulated DEGs	Biological pathway	Striated Muscle Contraction	2	30	1.47059	9.46975	0.0189766	1	1	1	TNNC1; TMOD1;
Down-regulated DEGs	Biological pathway	Muscle contraction	2	50	1.47059	5.68261	0.0487824	1	1	1	TNNC1; TMOD1;
Down-regulated DEGs	Biological pathway	Transmission across Chemical Synapses	1	121	0.735294	1.18007	0.577467	1	1	1	ADCY4;
Down-regulated DEGs	Biological pathway	Inhibition of adenylate cyclase pathway	1	13	0.735294	10.9762	0.0881641	1	1	1	ADCY4;
Down-regulated DEGs	Biological pathway	Activation of GABAB receptors	1	28	0.735294	5.0982	0.180342	1	1	1	ADCY4;
Down-regulated DEGs	Biological pathway	Adenylate cyclase inhibitory pathway	1	13	0.735294	10.9762	0.0881641	1	1	1	ADCY4;
Down-regulated DEGs	Biological pathway	GABA B receptor activation	1	28	0.735294	5.0982	0.180342	1	1	1	ADCY4;
Down-regulated DEGs	Biological pathway	GABA receptor activation	1	36	0.735294	3.96558	0.225657	1	1	1	ADCY4;
Down-regulated DEGs	Biological pathway	PLC-gamma1 signalling	1	30	0.735294	4.75843	0.191911	1	1	1	ADCY4;
Down-regulated DEGs	Biological pathway	Signalling by NGF	1	143	0.735294	0.998536	0.638939	1	1	1	ADCY4;
Down-regulated DEGs	Biological pathway	NGF signalling via TRKA from the plasma membrane	1	107	0.735294	1.33446	0.533049	1	1	1	ADCY4;
Down-regulated DEGs	Biological pathway	Signaling by FGFR	1	95	0.735294	1.50301	0.491308	1	1	1	ADCY4;
Down-regulated DEGs	Biological pathway	Phospholipase C-mediated cascade	1	27	0.735294	5.28695	0.174495	1	1	1	ADCY4;
Down-regulated DEGs	Biological pathway	Downstream signaling of activated FGFR	1	66	0.735294	2.16332	0.374513	1	1	1	ADCY4;
Down-regulated DEGs	Biological pathway	Signaling by EGFR	1	98	0.735294	1.457	0.502078	1	1	1	ADCY4;
Down-regulated DEGs	Biological pathway	Signal Transduction	10	1208	7.35294	1.17158	0.350403	1	1	1	VIPR1; EDNRB; AGTR1; PECAM1; CHRDL1; EDN1; ADCY4; JAM2; ITGA8; S1PR1;
Down-regulated DEGs	Biological pathway	PKA activation	1	19	0.735294	7.51187	0.126209	1	1	1	ADCY4;
Down-regulated DEGs	Biological pathway	PKA-mediated phosphorylation of CREB	1	20	0.735294	7.13646	0.132395	1	1	1	ADCY4;
Down-regulated DEGs	Biological pathway	DAG and IP3 signaling	1	27	0.735294	5.28695	0.174495	1	1	1	ADCY4;
Down-regulated DEGs	Biological pathway	EGFR interacts with phospholipase C-gamma	1	29	0.735294	4.92246	0.186147	1	1	1	ADCY4;
Down-regulated DEGs	Biological pathway	Calmodulin induced events	1	25	0.735294	5.70974	0.162678	1	1	1	ADCY4;
Down-regulated DEGs	Biological pathway	CaM pathway	1	25	0.735294	5.70974	0.162678	1	1	1	ADCY4;
Down-regulated DEGs	Biological pathway	Signaling by BMP	1	19	0.735294	7.51187	0.126209	1	1	1	CHRDL1;
Down-regulated DEGs	Biological pathway	Signaling by GPCR	6	800	4.41176	1.06215	0.500655	1	1	1	VIPR1; EDNRB; AGTR1; EDN1; ADCY4; S1PR1;
Down-regulated DEGs	Biological pathway	GPCR ligand binding	5	336	3.67647	2.10811	0.0904314	1	1	1	VIPR1; EDNRB; AGTR1; EDN1; S1PR1;
Down-regulated DEGs	Biological pathway	Class A/1 (Rhodopsin-like receptors)	4	274	2.94118	2.06912	0.129825	1	1	1	EDNRB; AGTR1; EDN1; S1PR1;
Down-regulated DEGs	Biological pathway	Peptide ligand-binding receptors	3	167	2.20588	2.5482	0.115036	1	1	1	EDNRB; AGTR1; EDN1;
Down-regulated DEGs	Biological pathway	Signaling by PDGF	1	78	0.735294	1.83054	0.425763	1	1	1	ADCY4;
Down-regulated DEGs	Biological pathway	Downstream signal transduction	1	75	0.735294	1.90375	0.413355	1	1	1	ADCY4;
Down-regulated DEGs	Biological pathway	G alpha (i) signalling events	1	31	0.735294	4.60499	0.197635	1	1	1	ADCY4;
Down-regulated DEGs	Biological pathway	G alpha (s) signalling events	1	31	0.735294	4.60499	0.197635	1	1	1	ADCY4;
Down-regulated DEGs	Biological pathway	GPCR downstream signaling	3	530	2.20588	0.802955	0.727709	1	1	1	EDNRB; AGTR1; ADCY4;
Down-regulated DEGs	Biological pathway	Glucagon-type ligand receptors	1	16	0.735294	8.91946	0.107388	1	1	1	VIPR1;
Down-regulated DEGs	Biological pathway	G alpha (q) signalling events	2	120	1.47059	2.36803	0.208421	1	1	1	EDNRB; AGTR1;
Down-regulated DEGs	Biological pathway	G alpha (z) signalling events	1	22	0.735294	6.48799	0.144636	1	1	1	ADCY4;
Down-regulated DEGs	Biological pathway	Opioid Signalling	1	53	0.735294	2.69384	0.31386	1	1	1	ADCY4;
Down-regulated DEGs	Biological pathway	PLC beta mediated events	1	39	0.735294	3.66062	0.242001	1	1	1	ADCY4;
Down-regulated DEGs	Biological pathway	G-protein mediated events	1	40	0.735294	3.56912	0.247373	1	1	1	ADCY4;
Down-regulated DEGs	Biological pathway	Ca-dependent events	1	27	0.735294	5.28695	0.174495	1	1	1	ADCY4;
Down-regulated DEGs	Biological pathway	Adenylate cyclase activating pathway	1	10	0.735294	14.2658	0.0685295	1	1	1	ADCY4;
Down-regulated DEGs	Biological pathway	Lysosphingolipid and LPA receptors	1	8	0.735294	17.8278	0.0552072	1	1	1	S1PR1;
Down-regulated DEGs	Biological pathway	Class B/2 (Secretin family receptors)	1	47	0.735294	3.03766	0.283931	1	1	1	VIPR1;
Down-regulated DEGs	Biological pathway	Adaptive Immune System	1	237	0.735294	0.602509	0.815947	1	1	1	PECAM1;
Down-regulated DEGs	Biological pathway	Immune System	4	522	2.94118	1.08611	0.50661	1	1	1	AGER; IL6; PECAM1; FOS;
Down-regulated DEGs	Biological pathway	Integrin cell surface interactions	3	72	2.20588	5.90993	0.0144696	1	0.965413	1	PECAM1; JAM2; ITGA8;
Down-regulated DEGs	Biological pathway	Pyruvate metabolism	1	10	0.735294	14.2658	0.0685295	1	1	1	PDK4;
Down-regulated DEGs	Biological pathway	Pyruvate metabolism and Citric Acid (TCA) cycle	1	31	0.735294	4.60499	0.197635	1	1	1	PDK4;
Down-regulated DEGs	Biological pathway	The citric acid (TCA) cycle and respiratory electron transport	1	118	0.735294	1.21007	0.568316	1	1	1	PDK4;
Down-regulated DEGs	Biological pathway	Amino acid and oligopeptide SLC transporters	1	48	0.735294	2.97439	0.289008	1	1	1	SLC1A1;
Down-regulated DEGs	Biological pathway	mitochondrial fatty acid beta-oxidation of unsaturated fatty acids	1	6	0.735294	23.7605	0.0416958	1	1	1	ACADL;
Down-regulated DEGs	Biological pathway	Metabolism	7	823	5.14706	1.20426	0.364098	1	1	1	CYP4B1; FMO2; CAV1; PDK4; NOSTRIN; SLC19A3; ADCY4;
Down-regulated DEGs	Biological pathway	NOSTRIN mediated eNOS trafficking	2	4	1.47059	70.8697	0.000295151	0.492312	0.0984624	0.56562	CAV1; NOSTRIN;
Down-regulated DEGs	Biological pathway	eNOS activation and regulation	2	18	1.47059	15.7794	0.00705346	1	0.737285	1	CAV1; NOSTRIN;
Down-regulated DEGs	Biological pathway	Metabolism of nitric oxide	2	18	1.47059	15.7794	0.00705346	1	0.737285	1	CAV1; NOSTRIN;
Down-regulated DEGs	Biological pathway	eNOS activation	1	9	0.735294	15.8491	0.0618918	1	1	1	CAV1;
Down-regulated DEGs	Biological pathway	trans-Golgi Network Vesicle Budding	1	33	0.735294	4.32598	0.208963	1	1	1	ARRB1;
Down-regulated DEGs	Biological pathway	Clathrin derived vesicle budding	1	33	0.735294	4.32598	0.208963	1	1	1	ARRB1;
Down-regulated DEGs	Biological pathway	Golgi Associated Vesicle Biogenesis	1	27	0.735294	5.28695	0.174495	1	1	1	ARRB1;
Down-regulated DEGs	Biological pathway	Lysosome Vesicle Biogenesis	1	15	0.735294	9.5137	0.101025	1	1	1	ARRB1;
Down-regulated DEGs	Biological pathway	Fatty acids	1	3	0.735294	47.4421	0.0210682	1	1	1	CYP4B1;
Down-regulated DEGs	Biological pathway	FMO oxidizes nucleophiles	1	3	0.735294	47.4421	0.0210682	1	1	1	FMO2;
Down-regulated DEGs	Biological pathway	Membrane Trafficking	1	84	0.735294	1.6998	0.449802	1	1	1	ARRB1;
Down-regulated DEGs	Biological pathway	Integration of energy metabolism	1	83	0.735294	1.72028	0.445866	1	1	1	ADCY4;
Down-regulated DEGs	Biological pathway	Biological oxidations	2	98	1.47059	2.89957	0.152744	1	1	1	CYP4B1; FMO2;
Down-regulated DEGs	Biological pathway	Phase 1 - Functionalization of compounds	2	60	1.47059	4.73567	0.067371	1	1	1	CYP4B1; FMO2;
Down-regulated DEGs	Biological pathway	Cytochrome P450 - arranged by substrate type	1	48	0.735294	2.97439	0.289008	1	1	1	CYP4B1;
Down-regulated DEGs	Biological pathway	Glucagon signaling in metabolic regulation	1	33	0.735294	4.32598	0.208963	1	1	1	ADCY4;
Down-regulated DEGs	Biological pathway	PKA activation in glucagon signalling	1	17	0.735294	8.3951	0.113706	1	1	1	ADCY4;
Down-regulated DEGs	Biological pathway	Regulation of pyruvate dehydrogenase (PDH) complex	1	9	0.735294	15.8491	0.0618918	1	1	1	PDK4;
Down-regulated DEGs	Biological pathway	Vitamin B1 (thiamin) metabolism	1	4	0.735294	35.6111	0.0279926	1	1	1	SLC19A3;
Down-regulated DEGs	Biological pathway	Metabolism of vitamins and cofactors	1	47	0.735294	3.03766	0.283931	1	1	1	SLC19A3;
Down-regulated DEGs	Biological pathway	Metabolism of water-soluble vitamins and cofactors	1	47	0.735294	3.03766	0.283931	1	1	1	SLC19A3;
Down-regulated DEGs	Biological pathway	mitochondrial fatty acid beta-oxidation of saturated fatty acids	1	8	0.735294	17.8278	0.0552072	1	1	1	ACADL;
Down-regulated DEGs	Biological pathway	Mitochondrial Fatty Acid Beta-Oxidation	1	14	0.735294	10.1928	0.0946172	1	1	1	ACADL;
Down-regulated DEGs	Biological pathway	Beta oxidation of myristoyl-CoA to lauroyl-CoA	1	3	0.735294	47.4421	0.0210682	1	1	1	ACADL;
Down-regulated DEGs	Biological pathway	Beta oxidation of lauroyl-CoA to decanoyl-CoA-CoA	1	5	0.735294	28.5031	0.0348683	1	1	1	ACADL;
Down-regulated DEGs	Biological pathway	Fatty acid, triacylglycerol, and ketone body metabolism	1	83	0.735294	1.72028	0.445866	1	1	1	ACADL;
Down-regulated DEGs	Biological pathway	Lipoprotein metabolism	1	27	0.735294	5.28695	0.174495	1	1	1	LPL;
Down-regulated DEGs	Biological pathway	Hormone-sensitive lipase (HSL)-mediated triacylglycerol hydrolysis	2	12	1.47059	23.6626	0.00312828	1	0.521798	1	FABP4; CAV1;
Down-regulated DEGs	Biological pathway	Chylomicron-mediated lipid transport	1	16	0.735294	8.91946	0.107388	1	1	1	LPL;
Down-regulated DEGs	Biological pathway	Cell-cell junction organization	2	45	1.47059	6.31387	0.0403292	1	1	1	CLDN18; CDH5;
Down-regulated DEGs	Biological pathway	Cell-Cell communication	2	117	1.47059	2.42874	0.200686	1	1	1	CLDN18; CDH5;
Down-regulated DEGs	Biological pathway	Cell junction organization	2	69	1.47059	4.11806	0.0857558	1	1	1	CLDN18; CDH5;
Down-regulated DEGs	Biological pathway	Transmembrane transport of small molecules	5	378	3.67647	1.87389	0.130499	1	1	1	AQP4; ABCA3; SLC1A1; ABCA8; ADCY4;
Down-regulated DEGs	Biological pathway	Transport of inorganic cations/anions and amino acids/oligopeptides	1	94	0.735294	1.51899	0.487667	1	1	1	SLC1A1;
Down-regulated DEGs	Biological pathway	SLC-mediated transmembrane transport	1	247	0.735294	0.578117	0.828712	1	1	1	SLC1A1;
Down-regulated DEGs	Biological pathway	ABC-family proteins mediated transport	2	25	1.47059	11.3629	0.0133913	1	0.965413	1	ABCA3; ABCA8;
Down-regulated DEGs	Biological pathway	ABCA transporters in lipid homeostasis	1	9	0.735294	15.8491	0.0618918	1	1	1	ABCA3;
Down-regulated DEGs	Biological pathway	Adherens junctions interactions	1	27	0.735294	5.28695	0.174495	1	1	1	CDH5;
Down-regulated DEGs	Biological pathway	Tight junction interactions	1	18	0.735294	7.92896	0.11998	1	1	1	CLDN18;
Down-regulated DEGs	Biological pathway	Regulation of Water Balance by Renal Aquaporins	2	24	1.47059	11.8362	0.0123768	1	0.965413	1	AQP4; ADCY4;
Down-regulated DEGs	Biological pathway	Lipid digestion, mobilization, and transport	3	46	2.20588	9.2496	0.00420612	1	0.637801	1	FABP4; LPL; CAV1;
Down-regulated DEGs	Biological pathway	Metabolism of lipids and lipoproteins	4	257	2.94118	2.20599	0.109561	1	1	1	ACADL; FABP4; LPL; CAV1;
Down-regulated DEGs	Biological pathway	Aquaporin-mediated transport	2	27	1.47059	10.5216	0.0155245	1	0.995955	1	AQP4; ADCY4;
Down-regulated DEGs	Biological pathway	CD28 co-stimulation	1	36	0.735294	3.96558	0.225657	1	1	1	PECAM1;
Down-regulated DEGs	Biological pathway	CTLA4 inhibitory signaling	1	5	0.735294	28.5031	0.0348683	1	1	1	PECAM1;
Down-regulated DEGs	Biological pathway	Costimulation by the CD28 family	1	52	0.735294	2.74564	0.30896	1	1	1	PECAM1;
Down-regulated DEGs	Biological pathway	Interleukin-6 signaling	1	8	0.735294	17.8278	0.0552072	1	1	1	IL6;
Down-regulated DEGs	Biological pathway	TRIF mediated TLR3 signaling	2	56	1.47059	5.07387	0.0596839	1	1	1	AGER; FOS;
Down-regulated DEGs	Biological pathway	Toll Like Receptor 3 (TLR3) Cascade	2	56	1.47059	5.07387	0.0596839	1	1	1	AGER; FOS;
Down-regulated DEGs	Biological pathway	Viral dsRNA:TLR3:TRIF Complex Activates RIP1	1	13	0.735294	10.9762	0.0881641	1	1	1	AGER;
Down-regulated DEGs	Biological pathway	TRAF6 Mediated Induction of proinflammatory cytokines	2	50	1.47059	5.68261	0.0487824	1	1	1	AGER; FOS;
Down-regulated DEGs	Biological pathway	Toll Like Receptor 5 (TLR5) Cascade	2	60	1.47059	4.73567	0.067371	1	1	1	AGER; FOS;
Down-regulated DEGs	Biological pathway	Toll Like Receptor 7/8 (TLR7/8) Cascade	2	62	1.47059	4.58293	0.0713313	1	1	1	AGER; FOS;
Down-regulated DEGs	Biological pathway	MyD88 dependent cascade initiated on endosome	2	60	1.47059	4.73567	0.067371	1	1	1	AGER; FOS;
Down-regulated DEGs	Biological pathway	TRAF6 mediated induction of NFkB and MAP kinases upon TLR7/8 or 9 activation	2	59	1.47059	4.81592	0.0654195	1	1	1	AGER; FOS;
Down-regulated DEGs	Biological pathway	Toll Like Receptor 9 (TLR9) Cascade	2	65	1.47059	4.37144	0.0774093	1	1	1	AGER; FOS;
Down-regulated DEGs	Biological pathway	Activated TLR4 signalling	2	72	1.47059	3.9465	0.0921856	1	1	1	AGER; FOS;
Down-regulated DEGs	Biological pathway	MyD88:Mal cascade initiated on plasma membrane	2	62	1.47059	4.58293	0.0713313	1	1	1	AGER; FOS;
Down-regulated DEGs	Biological pathway	Toll Like Receptor 4 (TLR4) Cascade	2	76	1.47059	3.73882	0.100968	1	1	1	AGER; FOS;
Down-regulated DEGs	Biological pathway	NFkB and MAP kinases activation mediated by TLR4 signaling repertoire	2	54	1.47059	5.26175	0.0559631	1	1	1	AGER; FOS;
Down-regulated DEGs	Biological pathway	MyD88-independent cascade initiated on plasma membrane	2	58	1.47059	4.89894	0.0634876	1	1	1	AGER; FOS;
Down-regulated DEGs	Biological pathway	Innate Immune System	2	183	1.47059	1.55285	0.371988	1	1	1	AGER; FOS;
Down-regulated DEGs	Biological pathway	Toll Receptor Cascades	2	90	1.47059	3.15729	0.133331	1	1	1	AGER; FOS;
Down-regulated DEGs	Biological pathway	Toll Like Receptor 10 (TLR10) Cascade	2	60	1.47059	4.73567	0.067371	1	1	1	AGER; FOS;
Down-regulated DEGs	Biological pathway	Activation of the AP-1 family of transcription factors	1	9	0.735294	15.8491	0.0618918	1	1	1	FOS;
Down-regulated DEGs	Biological pathway	MAPK targets/ Nuclear events mediated by MAP kinases	1	21	0.735294	6.79679	0.138537	1	1	1	FOS;
Down-regulated DEGs	Biological pathway	MAP kinase activation in TLR cascade	1	30	0.735294	4.75843	0.191911	1	1	1	FOS;
Down-regulated DEGs	Biological pathway	TAK1 activates NFkB by phosphorylation and activation of IKKs complex	1	11	0.735294	12.9701	0.0751206	1	1	1	AGER;
Down-regulated DEGs	Biological pathway	MyD88 cascade initiated on plasma membrane	2	59	1.47059	4.81592	0.0654195	1	1	1	AGER; FOS;
Down-regulated DEGs	Biological pathway	Advanced glycosylation endproduct receptor signaling	1	9	0.735294	15.8491	0.0618918	1	1	1	AGER;
Down-regulated DEGs	Biological pathway	RIG-I/MDA5 mediated induction of IFN-alpha/beta pathways	1	67	0.735294	2.13103	0.378952	1	1	1	AGER;
Down-regulated DEGs	Biological pathway	TRAF6 mediated NF-kB activation	1	13	0.735294	10.9762	0.0881641	1	1	1	AGER;
Down-regulated DEGs	Biological pathway	Cytokine Signaling in Immune system	1	193	0.735294	0.739861	0.747592	1	1	1	IL6;
Down-regulated DEGs	Biological pathway	Signaling by Interleukins	1	92	0.735294	1.55201	0.480307	1	1	1	IL6;
Down-regulated DEGs	Biological pathway	Toll Like Receptor 2 (TLR2) Cascade	2	65	1.47059	4.37144	0.0774093	1	1	1	AGER; FOS;
Down-regulated DEGs	Biological pathway	Toll Like Receptor TLR1:TLR2 Cascade	2	64	1.47059	4.43973	0.0753654	1	1	1	AGER; FOS;
Down-regulated DEGs	Biological pathway	Toll Like Receptor TLR6:TLR2 Cascade	2	64	1.47059	4.43973	0.0753654	1	1	1	AGER; FOS;
Down-regulated DEGs	Biological pathway	taurine biosynthesis	1	2	0.735294	71.0451	0.0140949	1	0.965413	1	CDO1;
Down-regulated DEGs	Biological pathway	3-phosphoinositide biosynthesis	1	26	0.735294	5.49022	0.168607	1	1	1	PIP5K1B;
Down-regulated DEGs	Biological pathway	ethanol degradation II (cytosol)	1	6	0.735294	23.7605	0.0416958	1	1	1	ADH1B;
Down-regulated DEGs	Biological pathway	L-cysteine degradation I	1	1	0.735294	141.387	0.00707228	1	0.737285	1	CDO1;
Down-regulated DEGs	Biological pathway	superpathway of methionine degradation	1	17	0.735294	8.3951	0.113706	1	1	1	CDO1;
Down-regulated DEGs	Biological pathway	acetone degradation I (to methylglyoxal)	1	7	0.735294	20.371	0.0484753	1	1	1	ADH1B;
Down-regulated DEGs	Biological pathway	serotonin degradation	1	7	0.735294	20.371	0.0484753	1	1	1	ADH1B;
Down-regulated DEGs	Biological pathway	noradrenaline and adrenaline degradation	1	7	0.735294	20.371	0.0484753	1	1	1	ADH1B;
Down-regulated DEGs	Biological pathway	nicotine degradation II	2	11	1.47059	25.8117	0.00261901	1	0.48539	1	FMO2; INMT;
Down-regulated DEGs	Biological pathway	Wnt signaling network	3	200	2.20588	2.12776	0.16874	1	1	1	WIF1; CAV1; PIP5K1B;
Down-regulated DEGs	Biological pathway	Beta2 integrin cell surface interactions	1	28	0.735294	5.0982	0.180342	1	1	1	ICAM2;
Down-regulated DEGs	Biological pathway	CXCR3-mediated signaling events	1	37	0.735294	3.85843	0.231144	1	1	1	ARRB1;
Down-regulated DEGs	Biological pathway	LPA4-mediated signaling events	1	16	0.735294	8.91946	0.107388	1	1	1	ADCY4;
Down-regulated DEGs	Biological pathway	Osteopontin-mediated events	1	29	0.735294	4.92246	0.186147	1	1	1	FOS;
Down-regulated DEGs	Biological pathway	Regulation of cytoplasmic and nuclear SMAD2/3 signaling	2	305	1.47059	0.931731	0.638161	1	1	1	CAV1; FOS;
Down-regulated DEGs	Biological pathway	ErbB2/ErbB3 signaling events	1	38	0.735294	3.75692	0.236592	1	1	1	FOS;
Down-regulated DEGs	Biological pathway	IL6-mediated signaling events	2	47	1.47059	6.04525	0.0436379	1	1	1	IL6; FOS;
Down-regulated DEGs	Biological pathway	Signaling events mediated by the Hedgehog family	1	65	0.735294	2.19659	0.370043	1	1	1	HHIP;
Down-regulated DEGs	Biological pathway	Integrins in angiogenesis	1	64	0.735294	2.23091	0.365541	1	1	1	FOS;
Down-regulated DEGs	Biological pathway	Syndecan-1-mediated signaling events	14	1297	10.2941	1.52723	0.074949	1	1	1	VIPR1; SELP; FABP4; FOSB; EDNRB; IL6; CAV1; AGTR1; CHRDL1; EDN1; FOS; SOSTDC1; ARRB1; S1PR1;
Down-regulated DEGs	Biological pathway	Downstream signaling in na&#xef;ve CD8+ T cells	1	65	0.735294	2.19659	0.370043	1	1	1	FOS;
Down-regulated DEGs	Biological pathway	Regulation of CDC42 activity	8	768	5.88235	1.4746	0.177527	1	1	1	VIPR1; FABP4; FOSB; IL6; CAV1; PIP5K1B; EDN1; FOS;
Down-regulated DEGs	Biological pathway	Glypican pathway	17	1335	12.5	1.80148	0.0131605	1	0.965413	1	WIF1; VIPR1; SELP; FABP4; FOSB; EDNRB; IL6; CAV1; AGTR1; CHRDL1; SLIT2; PIP5K1B; EDN1; FOS; SOSTDC1; ARRB1; S1PR1;
Down-regulated DEGs	Biological pathway	GMCSF-mediated signaling events	14	1289	10.2941	1.53671	0.072042	1	1	1	VIPR1; SELP; FABP4; FOSB; EDNRB; IL6; CAV1; AGTR1; CHRDL1; EDN1; FOS; SOSTDC1; ARRB1; S1PR1;
Down-regulated DEGs	Biological pathway	IL27-mediated signaling events	1	26	0.735294	5.49022	0.168607	1	1	1	IL6;
Down-regulated DEGs	Biological pathway	Insulin Pathway	14	1285	10.2941	1.54149	0.070617	1	1	1	VIPR1; SELP; FABP4; FOSB; EDNRB; IL6; CAV1; AGTR1; CHRDL1; EDN1; FOS; SOSTDC1; ARRB1; S1PR1;
Down-regulated DEGs	Biological pathway	Stabilization and expansion of the E-cadherin adherens junction	1	275	0.735294	0.519256	0.859967	1	1	1	FOS;
Down-regulated DEGs	Biological pathway	FOXA transcription factor networks	4	81	2.94118	6.99865	0.00261409	1	0.48539	1	SFTPA2; SCGB1A1; SFTPD; FOS;
Down-regulated DEGs	Biological pathway	Glypican 3 network	3	206	2.20588	2.06579	0.179195	1	1	1	WIF1; CAV1; PIP5K1B;
Down-regulated DEGs	Biological pathway	Nectin adhesion pathway	14	1292	10.2941	1.53314	0.0731232	1	1	1	VIPR1; SELP; FABP4; FOSB; EDNRB; IL6; CAV1; AGTR1; CHRDL1; EDN1; FOS; SOSTDC1; ARRB1; S1PR1;
Down-regulated DEGs	Biological pathway	FGF signaling pathway	1	48	0.735294	2.97439	0.289008	1	1	1	FOS;
Down-regulated DEGs	Biological pathway	Neurotrophic factor-mediated Trk receptor signaling	1	101	0.735294	1.41373	0.512622	1	1	1	FOS;
Down-regulated DEGs	Biological pathway	CD40/CD40L signaling	1	58	0.735294	2.46165	0.33785	1	1	1	C4BPA;
Down-regulated DEGs	Biological pathway	TRAIL signaling pathway	14	1325	10.2941	1.49495	0.0857288	1	1	1	VIPR1; SELP; FABP4; FOSB; EDNRB; IL6; CAV1; AGTR1; CHRDL1; EDN1; FOS; SOSTDC1; ARRB1; S1PR1;
Down-regulated DEGs	Biological pathway	LPA receptor mediated events	3	100	2.20588	4.25532	0.0340472	1	1	1	IL6; ADCY4; FOS;
Down-regulated DEGs	Biological pathway	IGF1 pathway	14	1288	10.2941	1.5379	0.0716839	1	1	1	VIPR1; SELP; FABP4; FOSB; EDNRB; IL6; CAV1; AGTR1; CHRDL1; EDN1; FOS; SOSTDC1; ARRB1; S1PR1;
Down-regulated DEGs	Biological pathway	ATF-2 transcription factor network	2	59	1.47059	4.81592	0.0654195	1	1	1	IL6; FOS;
Down-regulated DEGs	Biological pathway	HIF-1-alpha transcription factor network	2	66	1.47059	4.30522	0.0794707	1	1	1	EDN1; FOS;
Down-regulated DEGs	Biological pathway	CDC42 signaling events	8	755	5.88235	1.49999	0.166482	1	1	1	VIPR1; FABP4; FOSB; IL6; CAV1; PIP5K1B; EDN1; FOS;
Down-regulated DEGs	Biological pathway	Signaling events mediated by Hepatocyte Growth Factor Receptor (c-Met)	14	1290	10.2941	1.53551	0.0724012	1	1	1	VIPR1; SELP; FABP4; FOSB; EDNRB; IL6; CAV1; AGTR1; CHRDL1; EDN1; FOS; SOSTDC1; ARRB1; S1PR1;
Down-regulated DEGs	Biological pathway	Glypican 1 network	15	1296	11.0294	1.6375	0.0406668	1	1	1	VIPR1; SELP; FABP4; FOSB; EDNRB; IL6; CAV1; AGTR1; CHRDL1; SLIT2; EDN1; FOS; SOSTDC1; ARRB1; S1PR1;
Down-regulated DEGs	Biological pathway	N-cadherin signaling events	1	251	0.735294	0.568904	0.833569	1	1	1	FOS;
Down-regulated DEGs	Biological pathway	Fc-epsilon receptor I signaling in mast cells	4	61	2.94118	9.29292	0.000914099	1	0.25412	1	PLA2G1B; MS4A2; FOS; S1PR1;
Down-regulated DEGs	Biological pathway	PDGF receptor signaling network	14	1290	10.2941	1.53551	0.0724012	1	1	1	VIPR1; SELP; FABP4; FOSB; EDNRB; IL6; CAV1; AGTR1; CHRDL1; EDN1; FOS; SOSTDC1; ARRB1; S1PR1;
Down-regulated DEGs	Biological pathway	Integrin family cell surface interactions	18	1375	13.2353	1.8519	0.00825362	1	0.809826	1	VIPR1; SELP; FABP4; FOSB; EDNRB; IL6; CAV1; AGTR1; PECAM1; CHRDL1; EDN1; JAM2; FOS; SOSTDC1; ITGA8; ICAM2; ARRB1; S1PR1;
Down-regulated DEGs	Biological pathway	IL1-mediated signaling events	1	234	0.735294	0.610233	0.811936	1	1	1	FOS;
Down-regulated DEGs	Biological pathway	Calcineurin-regulated NFAT-dependent transcription in lymphocytes	1	49	0.735294	2.9137	0.294049	1	1	1	FOS;
Down-regulated DEGs	Biological pathway	S1P2 pathway	2	26	1.47059	10.9261	0.0144407	1	0.965413	1	CDH5; FOS;
Down-regulated DEGs	Biological pathway	Regulation of Telomerase	1	68	0.735294	2.0997	0.38336	1	1	1	FOS;
Down-regulated DEGs	Biological pathway	Internalization of ErbB1	14	1285	10.2941	1.54149	0.070617	1	1	1	VIPR1; SELP; FABP4; FOSB; EDNRB; IL6; CAV1; AGTR1; CHRDL1; EDN1; FOS; SOSTDC1; ARRB1; S1PR1;
Down-regulated DEGs	Biological pathway	TGF-beta receptor signaling	2	305	1.47059	0.931731	0.638161	1	1	1	CAV1; FOS;
Down-regulated DEGs	Biological pathway	Posttranslational regulation of adherens junction stability and dissassembly	1	231	0.735294	0.618158	0.807839	1	1	1	FOS;
Down-regulated DEGs	Biological pathway	BCR signaling pathway	1	67	0.735294	2.13103	0.378952	1	1	1	FOS;
Down-regulated DEGs	Biological pathway	Signaling events mediated by TCPTP	1	92	0.735294	1.55201	0.480307	1	1	1	SELP;
Down-regulated DEGs	Biological pathway	Signaling events mediated by VEGFR1 and VEGFR2	15	1293	11.0294	1.6413	0.0399803	1	1	1	VIPR1; SELP; FABP4; FOSB; EDNRB; CDH5; IL6; CAV1; AGTR1; CHRDL1; EDN1; FOS; SOSTDC1; ARRB1; S1PR1;
Down-regulated DEGs	Biological pathway	Beta1 integrin cell surface interactions	16	1348	11.7647	1.67922	0.0286989	1	1	1	VIPR1; SELP; FABP4; FOSB; EDNRB; IL6; CAV1; AGTR1; CHRDL1; EDN1; JAM2; FOS; SOSTDC1; ITGA8; ARRB1; S1PR1;
Down-regulated DEGs	Biological pathway	Urokinase-type plasminogen activator (uPA) and uPAR-mediated signaling	14	1285	10.2941	1.54149	0.070617	1	1	1	VIPR1; SELP; FABP4; FOSB; EDNRB; IL6; CAV1; AGTR1; CHRDL1; EDN1; FOS; SOSTDC1; ARRB1; S1PR1;
Down-regulated DEGs	Biological pathway	Ras signaling in the CD4+ TCR pathway	1	42	0.735294	3.39921	0.258003	1	1	1	FOS;
Down-regulated DEGs	Biological pathway	TCR signaling in na&#xef;ve CD8+ T cells	1	127	0.735294	1.12433	0.595194	1	1	1	FOS;
Down-regulated DEGs	Biological pathway	S1P3 pathway	1	29	0.735294	4.92246	0.186147	1	1	1	S1PR1;
Down-regulated DEGs	Biological pathway	Validated nuclear estrogen receptor alpha network	1	64	0.735294	2.23091	0.365541	1	1	1	ABCA3;
Down-regulated DEGs	Biological pathway	IFN-gamma pathway	14	1293	10.2941	1.53195	0.073486	1	1	1	VIPR1; SELP; FABP4; FOSB; EDNRB; IL6; CAV1; AGTR1; CHRDL1; EDN1; FOS; SOSTDC1; ARRB1; S1PR1;
Down-regulated DEGs	Biological pathway	Regulation of RAC1 activity	3	205	2.20588	2.07587	0.17744	1	1	1	IL6; PIP5K1B; FOS;
Down-regulated DEGs	Biological pathway	PAR1-mediated thrombin signaling events	14	1296	10.2941	1.52841	0.0745815	1	1	1	VIPR1; SELP; FABP4; FOSB; EDNRB; IL6; CAV1; AGTR1; CHRDL1; EDN1; FOS; SOSTDC1; ARRB1; S1PR1;
Down-regulated DEGs	Biological pathway	IL12 signaling mediated by STAT4	1	29	0.735294	4.92246	0.186147	1	1	1	FOS;
Down-regulated DEGs	Biological pathway	Beta3 integrin cell surface interactions	1	43	0.735294	3.32017	0.263262	1	1	1	PECAM1;
Down-regulated DEGs	Biological pathway	Noncanonical Wnt signaling pathway	2	182	1.47059	1.56138	0.369455	1	1	1	CAV1; PIP5K1B;
Down-regulated DEGs	Biological pathway	Regulation of p38-alpha and p38-beta	1	164	0.735294	0.870682	0.689308	1	1	1	FOS;
Down-regulated DEGs	Biological pathway	Alpha4 beta1 integrin signaling events	1	33	0.735294	4.32598	0.208963	1	1	1	JAM2;
Down-regulated DEGs	Biological pathway	VEGFR1 specific signals	1	29	0.735294	4.92246	0.186147	1	1	1	CAV1;
Down-regulated DEGs	Biological pathway	PDGFR-beta signaling pathway	14	1285	10.2941	1.54149	0.070617	1	1	1	VIPR1; SELP; FABP4; FOSB; EDNRB; IL6; CAV1; AGTR1; CHRDL1; EDN1; FOS; SOSTDC1; ARRB1; S1PR1;
Down-regulated DEGs	Biological pathway	Canonical Wnt signaling pathway	2	155	1.47059	1.83335	0.299835	1	1	1	CAV1; PIP5K1B;
Down-regulated DEGs	Biological pathway	E-cadherin signaling in the nascent adherens junction	1	275	0.735294	0.519256	0.859967	1	1	1	FOS;
Down-regulated DEGs	Biological pathway	Integrin-linked kinase signaling	7	654	5.14706	1.51545	0.18145	1	1	1	VIPR1; FABP4; FOSB; IL6; CAV1; EDN1; FOS;
Down-regulated DEGs	Biological pathway	p38 MAPK signaling pathway	1	189	0.735294	0.755519	0.74025	1	1	1	FOS;
Down-regulated DEGs	Biological pathway	EGF receptor (ErbB1) signaling pathway	14	1285	10.2941	1.54149	0.070617	1	1	1	VIPR1; SELP; FABP4; FOSB; EDNRB; IL6; CAV1; AGTR1; CHRDL1; EDN1; FOS; SOSTDC1; ARRB1; S1PR1;
Down-regulated DEGs	Biological pathway	p75(NTR)-mediated signaling	1	178	0.735294	0.802206	0.718946	1	1	1	FOS;
Down-regulated DEGs	Biological pathway	Thrombin/protease-activated receptor (PAR) pathway	14	1297	10.2941	1.52723	0.074949	1	1	1	VIPR1; SELP; FABP4; FOSB; EDNRB; IL6; CAV1; AGTR1; CHRDL1; EDN1; FOS; SOSTDC1; ARRB1; S1PR1;
Down-regulated DEGs	Biological pathway	Class I PI3K signaling events	14	1285	10.2941	1.54149	0.070617	1	1	1	VIPR1; SELP; FABP4; FOSB; EDNRB; IL6; CAV1; AGTR1; CHRDL1; EDN1; FOS; SOSTDC1; ARRB1; S1PR1;
Down-regulated DEGs	Biological pathway	Arf6 signaling events	14	1285	10.2941	1.54149	0.070617	1	1	1	VIPR1; SELP; FABP4; FOSB; EDNRB; IL6; CAV1; AGTR1; CHRDL1; EDN1; FOS; SOSTDC1; ARRB1; S1PR1;
Down-regulated DEGs	Biological pathway	Plasma membrane estrogen receptor signaling	14	1298	10.2941	1.52605	0.0753178	1	1	1	VIPR1; SELP; FABP4; FOSB; EDNRB; IL6; CAV1; AGTR1; CHRDL1; EDN1; FOS; SOSTDC1; ARRB1; S1PR1;
Down-regulated DEGs	Biological pathway	IL2-mediated signaling events	1	115	0.735294	1.24164	0.558969	1	1	1	FOS;
Down-regulated DEGs	Biological pathway	FOXM1 transcription factor network	1	42	0.735294	3.39921	0.258003	1	1	1	FOS;
Down-regulated DEGs	Biological pathway	IL3-mediated signaling events	14	1292	10.2941	1.53314	0.0731232	1	1	1	VIPR1; SELP; FABP4; FOSB; EDNRB; IL6; CAV1; AGTR1; CHRDL1; EDN1; FOS; SOSTDC1; ARRB1; S1PR1;
Down-regulated DEGs	Biological pathway	AP-1 transcription factor network	7	621	5.14706	1.59598	0.151347	1	1	1	VIPR1; FABP4; FOSB; IL6; CAV1; EDN1; FOS;
Down-regulated DEGs	Biological pathway	Hypoxic and oxygen homeostasis regulation of HIF-1-alpha	2	80	1.47059	3.5519	0.109973	1	1	1	EDN1; FOS;
Down-regulated DEGs	Biological pathway	amb2 Integrin signaling	4	40	2.94118	14.1705	0.000179524	0.299447	0.0984624	0.56562	AGER; SELP; IL6; JAM2;
Down-regulated DEGs	Biological pathway	Glucocorticoid receptor signaling	3	85	2.20588	5.00616	0.0224333	1	1	1	VIPR1; IL6; FOS;
Down-regulated DEGs	Biological pathway	mTOR signaling pathway	14	1285	10.2941	1.54149	0.070617	1	1	1	VIPR1; SELP; FABP4; FOSB; EDNRB; IL6; CAV1; AGTR1; CHRDL1; EDN1; FOS; SOSTDC1; ARRB1; S1PR1;
Down-regulated DEGs	Biological pathway	RAC1 signaling pathway	3	205	2.20588	2.07587	0.17744	1	1	1	IL6; PIP5K1B; FOS;
Down-regulated DEGs	Biological pathway	ErbB receptor signaling network	14	1308	10.2941	1.51438	0.0790712	1	1	1	VIPR1; SELP; FABP4; FOSB; EDNRB; IL6; CAV1; AGTR1; CHRDL1; EDN1; FOS; SOSTDC1; ARRB1; S1PR1;
Down-regulated DEGs	Biological pathway	Signaling events mediated by focal adhesion kinase	14	1285	10.2941	1.54149	0.070617	1	1	1	VIPR1; SELP; FABP4; FOSB; EDNRB; IL6; CAV1; AGTR1; CHRDL1; EDN1; FOS; SOSTDC1; ARRB1; S1PR1;
Down-regulated DEGs	Biological pathway	VEGF and VEGFR signaling network	15	1301	11.0294	1.63121	0.0418298	1	1	1	VIPR1; SELP; FABP4; FOSB; EDNRB; CDH5; IL6; CAV1; AGTR1; CHRDL1; EDN1; FOS; SOSTDC1; ARRB1; S1PR1;
Down-regulated DEGs	Biological pathway	Glucocorticoid receptor regulatory network	3	80	2.20588	5.31901	0.0191396	1	1	1	VIPR1; IL6; FOS;
Down-regulated DEGs	Biological pathway	Alpha9 beta1 integrin signaling events	14	1302	10.2941	1.52136	0.0768047	1	1	1	VIPR1; SELP; FABP4; FOSB; EDNRB; IL6; CAV1; AGTR1; CHRDL1; EDN1; FOS; SOSTDC1; ARRB1; S1PR1;
Down-regulated DEGs	Biological pathway	IL8- and CXCR1-mediated signaling events	1	28	0.735294	5.0982	0.180342	1	1	1	ARRB1;
Down-regulated DEGs	Biological pathway	Syndecan-2-mediated signaling events	1	77	0.735294	1.85431	0.421656	1	1	1	FOS;
Down-regulated DEGs	Biological pathway	ALK1 pathway	3	324	2.20588	1.31346	0.402599	1	1	1	CAV1; ACVRL1; FOS;
Down-regulated DEGs	Biological pathway	Arf6 downstream pathway	14	1285	10.2941	1.54149	0.070617	1	1	1	VIPR1; SELP; FABP4; FOSB; EDNRB; IL6; CAV1; AGTR1; CHRDL1; EDN1; FOS; SOSTDC1; ARRB1; S1PR1;
Down-regulated DEGs	Biological pathway	JNK signaling in the CD4+ TCR pathway	1	42	0.735294	3.39921	0.258003	1	1	1	FOS;
Down-regulated DEGs	Biological pathway	Role of Calcineurin-dependent NFAT signaling in lymphocytes	1	95	0.735294	1.50301	0.491308	1	1	1	FOS;
Down-regulated DEGs	Biological pathway	IL4-mediated signaling events	1	62	0.735294	2.30286	0.356441	1	1	1	SELP;
Down-regulated DEGs	Biological pathway	Signaling events mediated by PTP1B	1	52	0.735294	2.74564	0.30896	1	1	1	CAV1;
Down-regulated DEGs	Biological pathway	Validated transcriptional targets of AP1 family members Fra1 and Fra2	2	134	1.47059	2.12064	0.244857	1	1	1	IL6; FOS;
Down-regulated DEGs	Biological pathway	CXCR4-mediated signaling events	1	190	0.735294	0.751543	0.742105	1	1	1	FOS;
Down-regulated DEGs	Biological pathway	S1P1 pathway	14	1285	10.2941	1.54149	0.070617	1	1	1	VIPR1; SELP; FABP4; FOSB; EDNRB; IL6; CAV1; AGTR1; CHRDL1; EDN1; FOS; SOSTDC1; ARRB1; S1PR1;
Down-regulated DEGs	Biological pathway	FOXA1 transcription factor network	4	44	2.94118	12.8825	0.000260897	0.435176	0.0984624	0.56562	SFTPA2; SCGB1A1; SFTPD; FOS;
Down-regulated DEGs	Biological pathway	ATM pathway	1	307	0.735294	0.465133	0.888807	1	1	1	CAV1;
Down-regulated DEGs	Biological pathway	TNF receptor signaling pathway	2	299	1.47059	0.950428	0.627359	1	1	1	CAV1; FOS;
Down-regulated DEGs	Biological pathway	p53 pathway	1	189	0.735294	0.755519	0.74025	1	1	1	CAV1;
Down-regulated DEGs	Biological pathway	ErbB1 downstream signaling	14	1285	10.2941	1.54149	0.070617	1	1	1	VIPR1; SELP; FABP4; FOSB; EDNRB; IL6; CAV1; AGTR1; CHRDL1; EDN1; FOS; SOSTDC1; ARRB1; S1PR1;
Down-regulated DEGs	Biological pathway	EGFR-dependent Endothelin signaling events	14	1286	10.2941	1.54029	0.0709714	1	1	1	VIPR1; SELP; FABP4; FOSB; EDNRB; IL6; CAV1; AGTR1; CHRDL1; EDN1; FOS; SOSTDC1; ARRB1; S1PR1;
Down-regulated DEGs	Biological pathway	Syndecan-4-mediated signaling events	2	209	1.47059	1.35968	0.436263	1	1	1	CAV1; PIP5K1B;
Down-regulated DEGs	Biological pathway	Nongenotropic Androgen signaling	1	26	0.735294	5.49022	0.168607	1	1	1	FOS;
Down-regulated DEGs	Biological pathway	IL8-mediated signaling events	1	38	0.735294	3.75692	0.236592	1	1	1	ARRB1;
Down-regulated DEGs	Biological pathway	ATR signaling pathway	1	250	0.735294	0.57118	0.832368	1	1	1	CAV1;
Down-regulated DEGs	Biological pathway	Regulation of nuclear SMAD2/3 signaling	2	305	1.47059	0.931731	0.638161	1	1	1	CAV1; FOS;
Down-regulated DEGs	Biological pathway	ALK1 signaling events	3	321	2.20588	1.32573	0.396888	1	1	1	CAV1; ACVRL1; FOS;
Down-regulated DEGs	Biological pathway	PDGFR-alpha signaling pathway	2	21	1.47059	13.5263	0.00954816	1	0.884796	1	CAV1; FOS;
Down-regulated DEGs	Biological pathway	Angiopoietin receptor Tie2-mediated signaling	3	50	2.20588	8.50978	0.00532056	1	0.737285	1	TEK; AGTR1; ANGPT1;
Down-regulated DEGs	Biological pathway	Arf6 trafficking events	14	1285	10.2941	1.54149	0.070617	1	1	1	VIPR1; SELP; FABP4; FOSB; EDNRB; IL6; CAV1; AGTR1; CHRDL1; EDN1; FOS; SOSTDC1; ARRB1; S1PR1;
Down-regulated DEGs	Biological pathway	E-cadherin signaling events	1	280	0.735294	0.509984	0.86492	1	1	1	FOS;
Down-regulated DEGs	Biological pathway	Androgen-mediated signaling	1	130	0.735294	1.09838	0.603779	1	1	1	FOS;
Down-regulated DEGs	Biological pathway	Endothelins	15	1304	11.0294	1.62745	0.042539	1	1	1	VIPR1; SELP; FABP4; FOSB; EDNRB; IL6; CAV1; AGTR1; CHRDL1; EDN1; ADCY4; FOS; SOSTDC1; ARRB1; S1PR1;
Down-regulated DEGs	Biological pathway	Presenilin action in Notch and Wnt signaling	2	46	1.47059	6.17664	0.0419712	1	1	1	WIF1; FOS;
Down-regulated DEGs	Biological pathway	Regulation of retinoblastoma protein	1	66	0.735294	2.16332	0.374513	1	1	1	SFTPD;
Down-regulated DEGs	Biological pathway	TCR signaling in na&#xef;ve CD4+ T cells	1	133	0.735294	1.07361	0.612183	1	1	1	FOS;
Down-regulated DEGs	Biological pathway	IL5-mediated signaling events	14	1289	10.2941	1.53671	0.072042	1	1	1	VIPR1; SELP; FABP4; FOSB; EDNRB; IL6; CAV1; AGTR1; CHRDL1; EDN1; FOS; SOSTDC1; ARRB1; S1PR1;
Down-regulated DEGs	Biological pathway	IL23-mediated signaling events	1	66	0.735294	2.16332	0.374513	1	1	1	IL6;
Down-regulated DEGs	Biological pathway	Direct p53 effectors	1	138	0.735294	1.03471	0.625798	1	1	1	CAV1;
Down-regulated DEGs	Biological pathway	IL12-mediated signaling events	2	111	1.47059	2.56002	0.185327	1	1	1	IL6; FOS;
Down-regulated DEGs	Biological pathway	Sphingosine 1-phosphate (S1P) pathway	15	1308	11.0294	1.62248	0.043498	1	1	1	VIPR1; SELP; FABP4; FOSB; EDNRB; CDH5; IL6; CAV1; AGTR1; CHRDL1; EDN1; FOS; SOSTDC1; ARRB1; S1PR1;
Down-regulated DEGs	Biological pathway	Proteoglycan syndecan-mediated signaling events	15	1342	11.0294	1.58137	0.0522829	1	1	1	VIPR1; SELP; FABP4; FOSB; EDNRB; IL6; CAV1; AGTR1; CHRDL1; PIP5K1B; EDN1; FOS; SOSTDC1; ARRB1; S1PR1;
Down-regulated DEGs	Biological pathway	Calcium signaling in the CD4+ TCR pathway	1	29	0.735294	4.92246	0.186147	1	1	1	FOS;
Down-regulated DEGs	Biological pathway	IL8- and CXCR2-mediated signaling events	1	34	0.735294	4.19878	0.214567	1	1	1	ARRB1;
Down-regulated DEGs	Biological pathway	BMP receptor signaling	3	226	2.20588	1.88299	0.21521	1	1	1	CHRDL1; FOS; SOSTDC1;
Down-regulated DEGs	Biological pathway	RhoA signaling pathway	3	205	2.20588	2.07587	0.17744	1	1	1	IL6; PIP5K1B; FOS;
Down-regulated DEGs	Biological pathway	Class I PI3K signaling events mediated by Akt	14	1285	10.2941	1.54149	0.070617	1	1	1	VIPR1; SELP; FABP4; FOSB; EDNRB; IL6; CAV1; AGTR1; CHRDL1; EDN1; FOS; SOSTDC1; ARRB1; S1PR1;
Down-regulated DEGs	Biological pathway	LKB1 signaling events	14	1305	10.2941	1.51786	0.0779326	1	1	1	VIPR1; SELP; FABP4; FOSB; EDNRB; IL6; CAV1; AGTR1; CHRDL1; EDN1; FOS; SOSTDC1; ARRB1; S1PR1;
Down-regulated DEGs	Biological pathway	Regulation of RhoA activity	3	205	2.20588	2.07587	0.17744	1	1	1	IL6; PIP5K1B; FOS;
Down-regulated DEGs	Biological pathway	Trk receptor signaling mediated by the MAPK pathway	1	34	0.735294	4.19878	0.214567	1	1	1	FOS;
Down-regulated DEGs	Biological pathway	Trk receptor signaling mediated by PI3K and PLC-gamma	1	63	0.735294	2.26632	0.361007	1	1	1	FOS;
Down-regulated DEGs	Biological pathway	AndrogenReceptor	1	78	0.735294	1.83054	0.425763	1	1	1	CAV1;
Down-regulated DEGs	Biological pathway	Hedgehog	1	16	0.735294	8.91946	0.107388	1	1	1	HHIP;
Down-regulated DEGs	Biological pathway	TNF alpha/NF-kB	1	171	0.735294	0.835042	0.704496	1	1	1	CAV1;
Down-regulated DEGs	Biological pathway	TGFBR	3	125	2.20588	3.40432	0.0590243	1	1	1	FOSB; CAV1; FOS;
Down-regulated DEGs	Biological pathway	EGFR1	2	138	1.47059	2.05918	0.255328	1	1	1	CAV1; FOS;
Down-regulated DEGs	Biological pathway	Mesenchymal-to-epithelial transition	3	223	2.20588	1.90832	0.209707	1	1	1	SLPI; PLLP; HPGD;
Down-regulated DEGs	Biological pathway	Epithelial-to-mesenchymal transition	6	185	4.41176	4.59291	0.00204558	1	0.48539	1	FHL1; CAV1; CHRDL1; SLIT2; MFAP4; JAM2;
