# Supplementary material for: Identification of Candidate Biomarkers Correlated With the Pathogenesis and Prognosis of Non-small Cell Lung Cancer via Integrated Bioinformatics Analysis
Source: Front Genet. 2018 Oct 12;9:469. doi: 10.3389/fgene.2018.00469 (PMC6194157; doi:10.3389/fgene.2018.00469)
Supplement: Supplementary file 4 [file Table_4.XLSX]

## Sheet: Sheet1
Table S4 Topological features of all nodes in the PPI network of the DEGs.
Name	Type	Degree	BetweennessCentrality	ClosenessCentrality	ClusteringCoefficient	MCODE_Cluster	MCODE_Score
NUF2	up	54	0.00048613	0.431937	0.932914	Cluster 1	43.4612
NDC80	up	57	0.0444123	0.447154	0.87782	Cluster 1	44.3294
CCNA2	up	59	0.00234715	0.443548	0.8609	Cluster 1	44.3294
CDC6	up	56	0.00049548	0.44	0.930519	Cluster 1	44.3294
CDC20	up	54	0.0029225	0.437666	0.916841	Cluster 1	44.449
CCNB1	up	60	0.0164405	0.464789	0.833898	Cluster 1	44.3294
TPX2	up	56	0.00060087	0.44	0.927273	Cluster 1	44.3294
AURKA	up	55	0.0244028	0.44	0.920539	Cluster 1	44.3294
MAD2L1	up	57	0.00072534	0.441176	0.913534	Cluster 1	44.3294
BUB1B	up	56	0.00059943	0.43883	0.925325	Cluster 1	44.3294
MCM2	up	52	0.00033016	0.435356	0.955505	Cluster 1	44.6556
MCM4	up	53	0.00028251	0.436508	0.959361	Cluster 1	44.6556
SPC25	up	46	0.00010611	0.420918	0.97971	Cluster 1	41.7565
UBE2C	up	59	0.0397819	0.489614	0.827586	Cluster 1	44.3294
ANGPT1	down	6	0.0130732	0.353319	0.466667		2.4
TEK	down	8	0.0326197	0.368304	0.285714		2.4
IL33	down	3	0.0121212	0.336049	0.333333		2
IL1RL1	down	1	0	0.251908	0		0
TTK	up	57	0.00722738	0.44	0.893484	Cluster 1	44.3294
CENPE	up	55	0.00212905	0.437666	0.915825	Cluster 1	44.3294
CENPF	up	57	0.00072534	0.441176	0.913534	Cluster 1	44.3294
HBB	down	3	0.00591468	0.400485	0.333333		2
HBA2	down	2	0	0.340909	1		2
ZWINT	up	56	0.00049548	0.44	0.930519	Cluster 1	44.3294
NEK2	up	53	0.00789119	0.447154	0.924528	Cluster 1	44.449
EDN1	down	21	0.0764742	0.43883	0.2	Cluster 2	5
EDNRB	down	5	0.00059975	0.322266	0.6		2.7
KIF20A	up	58	0.00265963	0.442359	0.885057	Cluster 1	44.3294
KIF11	up	57	0.00242757	0.44	0.89599	Cluster 1	44.3294
DLGAP5	up	57	0.00072534	0.441176	0.913534	Cluster 1	44.3294
FOXM1	up	55	0.104917	0.494012	0.835017	Cluster 1	43.2408
MMP1	up	11	0.0193798	0.355603	0.363636	Cluster 2	4.7619
HMMR	up	58	0.0202099	0.443548	0.862069	Cluster 1	44.3294
PRC1	up	54	0.00030817	0.437666	0.955276	Cluster 1	44.3294
KIF14	up	51	0.00018706	0.431937	0.964706	Cluster 1	43.766
KIF15	up	56	0.00236547	0.43883	0.899351	Cluster 1	44.3294
KIF2C	up	56	0.00244873	0.44	0.901299	Cluster 1	44.3294
TOP2A	up	69	0.138767	0.46875	0.622762	Cluster 1	44.3294
SFTPB	down	6	0.0289916	0.353319	0.533333	Cluster 2	4
SFTPC	down	5	0.00115008	0.299456	0.8	Cluster 2	4
ASF1B	up	48	0.00016983	0.425258	0.971631	Cluster 1	42.7923
KIF4A	up	54	0.0127768	0.447154	0.90007	Cluster 1	44.3294
NCAPG	up	57	0.00072534	0.441176	0.913534	Cluster 1	44.3294
TYMS	up	55	0.0130189	0.44	0.885522	Cluster 1	44.6556
TK1	up	36	0.0195685	0.431937	0.88254		30.8342
FOS	down	20	0.0721027	0.447154	0.210526	Cluster 2	4.7619
IL6	down	36	0.254991	0.495495	0.109524	Cluster 2	4.7619
SFTPA2	down	4	0	0.288462	1	Cluster 2	4
RRM2	up	55	0.00042566	0.43883	0.940741	Cluster 1	44.3294
SFTPD	down	7	0.0334877	0.351812	0.428571	Cluster 2	4
FOSB	down	3	0	0.340206	1		3
ASPM	up	57	0.00072534	0.441176	0.913534	Cluster 1	44.3294
CDCA5	up	52	0.0122999	0.414573	0.91629	Cluster 1	42.8338
UBE2T	up	47	0.00017504	0.416667	0.959297	Cluster 1	39.343
FANCI	up	53	0.00020465	0.435356	0.96807	Cluster 1	44.3294
ARRB1	down	2	0	0.306122	1		2
AGTR1	down	8	0.0035082	0.351064	0.464286		3.04762
CENPK	up	40	0.00117119	0.406404	0.882051		32.5541
PBK	up	58	0.0122571	0.453297	0.884453	Cluster 1	44.3294
LPL	down	7	0.00251287	0.358696	0.47619		2.14286
FABP4	down	4	0.00011176	0.341615	0.833333		2.7
PLAU	up	9	0.0268016	0.355603	0.472222	Cluster 2	4.7619
NUSAP1	up	57	0.00072534	0.441176	0.913534	Cluster 1	44.3294
CD36	down	10	0.0156975	0.366667	0.266667	Cluster 5	1.82143
CDKN3	up	58	0.0657238	0.503049	0.854809	Cluster 1	44.3294
NCAPG2	up	52	0.00155728	0.434211	0.904977	Cluster 1	42.5807
SELP	down	8	0.00994765	0.350318	0.392857	Cluster 5	1.82143
IGFBP3	up	3	0.00023269	0.341615	0.666667		1.66667
ACVRL1	down	4	0.00054056	0.33	0.666667		2.4
CAV1	down	15	0.0821476	0.423077	0.12381		1.66667
S1PR1	down	4	0.00098632	0.303867	0.5	Cluster 4	3
CXCL13	up	4	0.003563	0.338115	0.5	Cluster 4	3
MARCO	down	1	0	0.18623	0		0
SCGB3A2	down	2	0.0121212	0.228532	0		0.666667
HIST1H2BH	up	10	0.00277727	0.399516	0.822222		7.64444
HIST1H2BD	up	10	0.00277727	0.399516	0.822222		7.64444
COL11A1	up	4	0.00058788	0.29623	0.5	Cluster 3	3
COL10A1	up	4	0.00115418	0.305556	0.5	Cluster 3	3
HJURP	up	56	0.00204949	0.43883	0.876623	Cluster 1	44.3294
EZH2	up	53	0.0803411	0.491071	0.781567	Cluster 1	42.9131
LYVE1	down	2	0.00137842	0.351064	0		0.666667
ANLN	up	53	0.00043469	0.435356	0.947025	Cluster 1	43.4612
CEP55	up	58	0.00944897	0.454545	0.883848	Cluster 1	44.3294
NOSTRIN	down	1	0	0.297834	0		0
CDH5	down	14	0.0604667	0.368304	0.164835		1.53333
CDH3	up	1	0	0.269608	0		0
SPP1	up	13	0.038269	0.419847	0.320513	Cluster 2	4.7619
ITGA8	down	3	0.00056579	0.303309	0.333333		2
MELK	up	58	0.0122571	0.453297	0.884453	Cluster 1	44.3294
ZBTB16	down	4	0.00529725	0.405405	0.333333		1.66667
NMU	up	7	0.00254028	0.328685	0.428571		1.71429
MMP11	up	1	0	0.262739	0		0
ADCY4	down	5	0.0124705	0.309568	0.4	Cluster 4	3
TRIP13	up	53	0.00616677	0.429688	0.936139	Cluster 1	44.3294
TMOD1	down	1	0	0.216252	0		0
TNNC1	down	3	0.0241685	0.275459	0		0.5
VIPR1	down	1	0	0.236729	0		0
MMP13	up	9	0.0145316	0.363436	0.388889	Cluster 2	5
COL6A6	down	4	0.00050751	0.294643	0.5	Cluster 3	3
KDELR3	up	6	0	0.316092	1		6
COL17A1	up	8	0.055509	0.408416	0.178571	Cluster 3	3
MND1	up	50	0.0130028	0.419847	0.806531	Cluster 1	38.8188
PHACTR2	down	2	0	0.274542	1	Cluster 5	2
MS4A2	down	2	0.00095843	0.310734	0		0.666667
EXO1	up	56	0.00049548	0.44	0.930519	Cluster 1	44.3294
SPAG5	up	54	0.00030817	0.437666	0.955276	Cluster 1	44.3294
THBS2	up	4	0.00172718	0.316092	0.166667		2
E2F8	up	31	0	0.388235	1		31
PTPRB	down	2	0	0.28109	1		2
ATAD2	up	51	0.00973845	0.442359	0.941176	Cluster 1	44
MKI67	up	51	0.00023199	0.433071	0.966275	Cluster 1	43.4253
DEPDC1	up	47	0.00024479	0.421995	0.966697	Cluster 1	41.7565
ABCA3	down	6	0.0285136	0.411471	0.266667		3
ESAM	down	6	0.0149817	0.349576	0.466667		2.4
CLDN18	down	1	0	0.259434	0		0
PLA2G1B	down	5	0.00030342	0.346639	0.7		2.4
HORMAD1	up	2	0	0.308989	1		2
PSAT1	up	1	0	0.319767	0		0
SCGB1A1	down	6	0.0261015	0.294643	0.4	Cluster 2	4
DSP	up	4	0.0257046	0.317308	0		0.4
DSG2	up	2	0.0011824	0.303309	0		0.666667
OLR1	down	5	0.00017722	0.345188	0.7		2.4
DEPDC1B	up	26	5.39e-06	0.363436	0.990769		23.7949
SLPI	down	1	0	0.331992	0		0
ICAM2	down	3	0	0.27592	1		3
LRRK2	down	13	0.0891902	0.375854	0.141026		5
ANKRD22	up	2	0	0.274086	1		2
TCN1	up	3	0.00033154	0.272277	0.333333		2
UHRF1		2	0	0.350318	1		2
GLIPR2	down	1	0	0.297834	0		0
ANKRD29	down	2	0	0.274086	1		2
SDPR	down	3	0.0123394	0.303867	0		0.5
MAMDC2	down	1	0	0.302198	0		0
KRT6A	up	2	0.0121212	0.241935	0		0.666667
AQP4	down	2	0.00222552	0.399516	0		0.666667
STX11	down	1	0	0.273632	0		0
HPGD	down	3	0.00613884	0.324803	0.333333		2
EMCN	down	2	0.00430041	0.27592	0		0.666667
HSD17B6	down	6	0.0114047	0.350318	0.333333		2.7
KL	down	2	0	0.306122	1		2
PDK4	down	4	0.00961219	0.381944	0.166667		2
HLF	down	1	0	0.208861	0		0
CPB2	down	2	0.0121212	0.263578	0		0.666667
FHL5	down	1	0	0.293594	0		0
ETV4	up	3	0	0.314885	1		3
SPINK1	up	2	0	0.341615	1		2
ABCA8	down	1	0	0.319767	0		0
ADH1B	down	2	0.00071589	0.296763	0		0.666667
DAPK2	down	1	0	0.216252	0		0
PIP5K1B	down	1	0	0.273632	0		0
SLC1A1	down	2	0.0121212	0.244807	0		0.666667
SLC6A4	down	1	0	0.196897	0		0
FHL1	down	1	0	0.23338	0		0
LAMP3	down	1	0	0.292035	0		0
ABCA6	down	1	0	0.319767	0		0
SLC7A5	up	1	0	0.319767	0		0
SLC7A11	up	2	0.0240946	0.322266	0		0.666667
GREM1	up	1	0	0.26149	0		0
GJB2	up	1	0	0.195035	0		0
CEACAM5	up	2	0.0005554	0.386417	0		0.666667
PRAME	up	1	0	0.307836	0		0
TFAP2A	up	2	0.0121212	0.307263	0		0.666667
CRABP2	up	1	0	0.235378	0		0
JAM2	down	1	0	0.269608	0		0
MFAP4	down	1	0	0.260664	0		0
IGF2BP3	up	2	0	0.309568	1		2
