# Supplementary material for: Identification of Candidate Biomarkers Correlated With the Pathogenesis and Prognosis of Non-small Cell Lung Cancer via Integrated Bioinformatics Analysis
Source: Front Genet. 2018 Oct 12;9:469. doi: 10.3389/fgene.2018.00469 (PMC6194157; doi:10.3389/fgene.2018.00469)
Supplement: Supplementary file 5 [file Table_5.XLSX]

## Sheet: Sheet1
Table S5. Biological pathway enrichment analysis of the DEGs in the two modules.
Group	Biological pathway	No. of genes in the dataset	No.of genes in the background dataset	Percentage of genes	Fold enrichment	P-value (Hypergeometric test)	Bonferroni method	BH method	Q-value (Storey-Tibshirani method)	Gene name
Module 1	Vif-mediated degradation of APOBEC3G	1	69	1.85185	5.21092	0.176652	1	1	1	UBE2C;
Module 1	Developmental Biology	1	432	1.85185	0.832402	0.707313	1	1	1	KIF4A;
Module 1	Vpu mediated degradation of CD4	1	67	1.85185	5.36645	0.171992	1	1	1	UBE2C;
Module 1	Axon guidance	1	219	1.85185	1.64196	0.461713	1	1	1	KIF4A;
Module 1	Recycling pathway of L1	1	32	1.85185	11.2342	0.0861225	1	1	1	KIF4A;
Module 1	L1CAM interactions	1	79	1.85185	4.5514	0.199569	1	1	1	KIF4A;
Module 1	Hemostasis	5	375	9.25926	4.75664	0.00396779	1	0.110305	0.695161	CENPE; KIF11; KIF15; KIF2C; KIF4A;
Module 1	APC-Cdc20 mediated degradation of Nek2A	5	23	9.25926	77.5223	4.67623e-09	7.79995e-06	7.67659e-07	4.83793e-06	CDC20; MAD2L1; BUB1B; UBE2C; NEK2;
Module 1	Mitotic Telophase /Cytokinesis	2	18	3.7037	39.7363	0.00115054	1	0.0342698	0.215975	UBE2C; KIF20A;
Module 1	Mitotic Metaphase/Anaphase Transition	1	22	1.85185	16.3383	0.0600224	1	1	1	UBE2C;
Module 1	Mitotic Prometaphase	11	99	20.3704	39.5926	3.03116e-15	5.05598e-12	1.0112e-12	6.37275e-12	NUF2; NDC80; CDC20; MAD2L1; BUB1B; SPC25; UBE2C; CENPE; CENPF; ZWINT; KIF2C;
Module 1	Mitotic Prophase	1	62	1.85185	5.79916	0.160228	1	1	1	NEK2;
Module 1	Golgi Cisternae Pericentriolar Stack Reorganization	1	62	1.85185	5.79916	0.160228	1	1	1	NEK2;
Module 1	Mitotic M-M/G1 phases	16	242	29.6296	23.5539	3.31447e-18	5.52854e-15	2.76427e-15	1.7421e-14	NUF2; NDC80; CDC6; CDC20; MAD2L1; BUB1B; MCM2; MCM4; SPC25; UBE2C; CENPE; CENPF; ZWINT; NEK2; KIF20A; KIF2C;
Module 1	M Phase	13	158	24.0741	29.3156	3.90543e-16	6.51426e-13	1.62856e-13	1.02635e-12	NUF2; NDC80; CDC20; MAD2L1; BUB1B; SPC25; UBE2C; CENPE; CENPF; ZWINT; NEK2; KIF20A; KIF2C;
Module 1	DNA Replication	16	261	29.6296	21.8393	1.11286e-17	1.85626e-14	6.18752e-15	3.89949e-14	NUF2; NDC80; CDC6; CDC20; MAD2L1; BUB1B; MCM2; MCM4; SPC25; UBE2C; CENPE; CENPF; ZWINT; NEK2; KIF20A; KIF2C;
Module 1	Factors involved in megakaryocyte development and platelet production	5	119	9.25926	14.9885	2.06999e-05	0.0345274	0.0011906	0.00750339	CENPE; KIF11; KIF15; KIF2C; KIF4A;
Module 1	Kinesins	5	21	9.25926	84.9018	2.83996e-09	4.73706e-06	5.2634e-07	3.3171e-06	CENPE; KIF11; KIF15; KIF2C; KIF4A;
Module 1	Inactivation of APC/C via direct inhibition of the APC/C complex	4	18	7.40741	79.275	1.65015e-07	0.000275245	1.44866e-05	9.12972e-05	CDC20; MAD2L1; BUB1B; UBE2C;
Module 1	Inhibition of the proteolytic activity of APC/C required for the onset of anaphase by mitotic spindle checkpoint components	4	18	7.40741	79.275	1.65015e-07	0.000275245	1.44866e-05	9.12972e-05	CDC20; MAD2L1; BUB1B; UBE2C;
Module 1	Amplification of signal from unattached kinetochores via a MAD2 inhibitory signal	1	2	1.85185	178.908	0.00560848	1	0.150886	0.950914	MAD2L1;
Module 1	Host Interactions of HIV factors	1	141	1.85185	2.55021	0.328307	1	1	1	UBE2C;
Module 1	HIV Infection	1	203	1.85185	1.77137	0.43666	1	1	1	UBE2C;
Module 1	Signal Transduction	1	1208	1.85185	0.297684	0.970056	1	1	1	UBE2C;
Module 1	CDC6 association with the ORC:origin complex	1	11	1.85185	32.6617	0.030467	1	0.635236	1	CDC6;
Module 1	Assembly of the pre-replicative complex	4	83	7.40741	17.1996	8.6574e-05	0.144405	0.00380014	0.0239492	CDC6; MCM2; MCM4; UBE2C;
Module 1	DNA Replication Pre-Initiation	4	98	7.40741	14.5673	0.000164968	0.275166	0.00611481	0.0385367	CDC6; MCM2; MCM4; UBE2C;
Module 1	M/G1 Transition	4	98	7.40741	14.5673	0.000164968	0.275166	0.00611481	0.0385367	CDC6; MCM2; MCM4; UBE2C;
Module 1	Autodegradation of Cdh1 by Cdh1:APC/C	1	60	1.85185	5.99243	0.155477	1	1	1	UBE2C;
Module 1	APC/C:Cdc20 mediated degradation of Cyclin B	3	22	5.55556	48.6913	3.10388e-05	0.0517728	0.00167009	0.0105252	CDC20; CCNB1; UBE2C;
Module 1	APC/C:Cdc20 mediated degradation of Securin	2	66	3.7037	10.8416	0.0148014	1	0.357808	1	CDC20; UBE2C;
Module 1	Conversion from APC/C:Cdc20 to APC/C:Cdh1 in late anaphase	2	16	3.7037	44.7003	0.000905642	1	0.0285021	0.179626	CDC20; UBE2C;
Module 1	APC/C:Cdh1 mediated degradation of Cdc20 and other APC/C:Cdh1 targeted proteins in late mitosis/early G1	3	69	5.55556	15.5296	0.000962006	1	0.0297153	0.187271	CDC20; AURKA; UBE2C;
Module 1	Loss of Nlp from mitotic centrosomes	1	61	1.85185	5.89421	0.157856	1	1	1	NEK2;
Module 1	Regulation of mitotic cell cycle	6	81	11.1111	26.4144	1.01708e-07	0.000169649	1.06031e-05	6.68225e-05	CDC20; CCNB1; AURKA; MAD2L1; BUB1B; UBE2C;
Module 1	Recruitment of NuMA to mitotic centrosomes	1	12	1.85185	29.9422	0.0331911	1	0.683491	1	CCNB1;
Module 1	Loss of proteins required for interphase microtubule organizationÃÂ from the centrosome	1	61	1.85185	5.89421	0.157856	1	1	1	NEK2;
Module 1	Phosphorylation of Emi1	3	20	5.55556	53.558	2.30683e-05	0.038478	0.0012826	0.00808319	CDC20; CCNB1; UBE2C;
Module 1	APC/C-mediated degradation of cell cycle proteins	6	81	11.1111	26.4144	1.01708e-07	0.000169649	1.06031e-05	6.68225e-05	CDC20; CCNB1; AURKA; MAD2L1; BUB1B; UBE2C;
Module 1	Regulation of APC/C activators between G1/S and early anaphase	5	78	9.25926	22.8661	2.61027e-06	0.00435394	0.000167459	0.00105536	CDC20; CCNB1; MAD2L1; BUB1B; UBE2C;
Module 1	APC/C:Cdc20 mediated degradation of mitotic proteins	5	71	9.25926	25.1202	1.63395e-06	0.00272543	0.000118497	0.000746791	CDC20; CCNB1; MAD2L1; BUB1B; UBE2C;
Module 1	Phosphorylation of the APC/C	2	18	3.7037	39.7363	0.00115054	1	0.0342698	0.215975	CCNB1; UBE2C;
Module 1	Activation of APC/C and APC/C:Cdc20 mediated degradation of mitotic proteins	5	72	9.25926	24.7714	1.75216e-06	0.00292261	0.000121775	0.000767451	CDC20; CCNB1; MAD2L1; BUB1B; UBE2C;
Module 1	SCF-beta-TrCP mediated degradation of Emi1	2	70	3.7037	10.2221	0.0165462	1	0.377171	1	CDC20; UBE2C;
Module 1	Ubiquitin-dependent degradation of Cyclin D	1	66	1.85185	5.44775	0.169652	1	1	1	UBE2C;
Module 1	Ubiquitin-dependent degradation of Cyclin D1	1	66	1.85185	5.44775	0.169652	1	1	1	UBE2C;
Module 1	Mitotic G2-G2/M phases	4	99	7.40741	14.4202	0.000171558	0.286158	0.00622083	0.0392049	CCNA2; CCNB1; UBE2C; NEK2;
Module 1	G2/M Transition	4	96	7.40741	14.8708	0.00015234	0.254103	0.00590937	0.037242	CCNA2; CCNB1; UBE2C; NEK2;
Module 1	Cyclin A/B1 associated events during G2/M transition	2	14	3.7037	51.0815	0.000689255	1	0.0225427	0.142068	CCNA2; CCNB1;
Module 1	Phosphorylation of proteins involved in the G2/M transition by Cyclin A:Cdc2 complexes	1	3	1.85185	119.47	0.00840114	1	0.218955	1	CCNA2;
Module 1	Cyclin B2 mediated events	1	6	1.85185	59.8346	0.016733	1	0.377171	1	CCNB1;
Module 1	Polo-like kinase mediated events	1	18	1.85185	19.967	0.0493787	1	0.935951	1	UBE2C;
Module 1	Recruitment of mitotic centrosome proteins and complexes	2	70	3.7037	10.2221	0.0165462	1	0.377171	1	CCNB1; NEK2;
Module 1	Centrosome maturation	2	70	3.7037	10.2221	0.0165462	1	0.377171	1	CCNB1; NEK2;
Module 1	E2F-enabled inhibition of pre-replication complex formation	1	10	1.85185	35.9247	0.0277353	1	0.585602	1	CCNB1;
Module 1	E2F mediated regulation of DNA replication	4	28	7.40741	50.9726	1.08141e-06	0.00180378	8.58945e-05	0.000541323	CDC6; CCNB1; TYMS; RRM2;
Module 1	G1/S-Specific Transcription	3	15	5.55556	71.3988	9.29911e-06	0.0155109	0.000553961	0.00349117	CDC6; TYMS; RRM2;
Module 1	SCF(Skp2)-mediated degradation of p27/p21	1	67	1.85185	5.36645	0.171992	1	1	1	UBE2C;
Module 1	Cyclin E associated events during G1/S transition	1	78	1.85185	4.60974	0.197306	1	1	1	UBE2C;
Module 1	G1/S Transition	7	117	12.963	21.3305	3.60022e-08	6.00516e-05	4.61935e-06	2.9112e-05	CDC6; CCNB1; MCM2; MCM4; UBE2C; TYMS; RRM2;
Module 1	S Phase	4	121	7.40741	11.7985	0.000369913	0.617016	0.0128545	0.0810115	CDC6; MCM2; MCM4; UBE2C;
Module 1	Cyclin A:Cdk2-associated events at S phase entry	4	90	7.40741	15.862	0.000118644	0.197899	0.0048268	0.0304194	CDC6; MCM2; MCM4; UBE2C;
Module 1	G0 and Early G1	2	21	3.7037	34.0624	0.00157068	1	0.045963	0.289668	CDC6; TOP2A;
Module 1	Mitotic G1-G1/S phases	8	140	14.8148	20.3694	5.0625e-09	8.44425e-06	7.67659e-07	4.83793e-06	CDC6; CCNB1; MCM2; MCM4; UBE2C; TOP2A; TYMS; RRM2;
Module 1	Cell Cycle, Mitotic	22	317	40.7407	24.7202	1.39231e-25	2.32237e-22	2.32237e-22	1.4636e-21	NUF2; NDC80; CCNA2; CDC6; CDC20; CCNB1; AURKA; MAD2L1; BUB1B; MCM2; MCM4; SPC25; UBE2C; CENPE; CENPF; ZWINT; NEK2; KIF20A; KIF2C; TOP2A; TYMS; RRM2;
Module 1	Nucleosome assembly	1	35	1.85185	10.2715	0.0938128	1	1	1	HJURP;
Module 1	Deposition of New CENPA-containing Nucleosomes at the Centromere	1	35	1.85185	10.2715	0.0938128	1	1	1	HJURP;
Module 1	Removal of licensing factors from origins	4	85	7.40741	16.795	9.49966e-05	0.158454	0.00406293	0.0256054	CDC6; MCM2; MCM4; UBE2C;
Module 1	Chromosome Maintenance	1	69	1.85185	5.21092	0.176652	1	1	1	HJURP;
Module 1	Regulation of DNA replication	4	88	7.40741	16.2225	0.000108726	0.181355	0.00453388	0.0285734	CDC6; MCM2; MCM4; UBE2C;
Module 1	Association of licensing factors with the pre-replicative complex	1	15	1.85185	23.9577	0.0413184	1	0.810814	1	CDC6;
Module 1	CDT1 association with the CDC6:ORC:origin complex	2	74	3.7037	9.66966	0.0183743	1	0.408645	1	CDC6; UBE2C;
Module 1	Activation of the pre-replicative complex	3	30	5.55556	35.7113	8.0539e-05	0.134339	0.00380014	0.0239492	CDC6; MCM2; MCM4;
Module 1	Synthesis of DNA	4	109	7.40741	13.0973	0.000248338	0.414227	0.00881334	0.0555434	CDC6; MCM2; MCM4; UBE2C;
Module 1	Switching of origins to a post-replicative state	4	83	7.40741	17.1996	8.6574e-05	0.144405	0.00380014	0.0239492	CDC6; MCM2; MCM4; UBE2C;
Module 1	Orc1 removal from chromatin	4	83	7.40741	17.1996	8.6574e-05	0.144405	0.00380014	0.0239492	CDC6; MCM2; MCM4; UBE2C;
Module 1	CDK-mediated phosphorylation and removal of Cdc6	2	66	3.7037	10.8416	0.0148014	1	0.357808	1	CDC6; UBE2C;
Module 1	DNA strand elongation	2	31	3.7037	23.0781	0.00341601	1	0.0965746	0.608632	MCM2; MCM4;
Module 1	Unwinding of DNA	2	11	3.7037	65.0001	0.00041884	0.698625	0.0142577	0.0898545	MCM2; MCM4;
Module 1	Adaptive Immune System	1	237	1.85185	1.51726	0.488592	1	1	1	UBE2C;
Module 1	Immune System	1	522	1.85185	0.688887	0.774216	1	1	1	UBE2C;
Module 1	Signaling by Wnt	1	75	1.85185	4.7941	0.190479	1	1	1	UBE2C;
Module 1	Degradation of beta-catenin by the destruction complex	1	75	1.85185	4.7941	0.190479	1	1	1	UBE2C;
Module 1	Pyrimidine biosynthesis	1	6	1.85185	59.8346	0.016733	1	0.377171	1	TYMS;
Module 1	Synthesis and interconversion of nucleotide di- and triphosphates	1	16	1.85185	22.4613	0.0440126	1	0.843828	1	RRM2;
Module 1	Pyrimidine metabolism	1	22	1.85185	16.3383	0.0600224	1	1	1	TYMS;
Module 1	DNA Repair	2	106	3.7037	6.75079	0.035768	1	0.727574	1	UBE2T; FANCI;
Module 1	Metabolism	3	823	5.55556	1.30217	0.408782	1	1	1	UBE2C; TYMS; RRM2;
Module 1	Metabolism of nucleotides	2	58	3.7037	12.3367	0.0115704	1	0.292415	1	TYMS; RRM2;
Module 1	Regulation of the Fanconi anemia pathway	1	8	1.85185	44.8946	0.0222494	1	0.481973	1	FANCI;
Module 1	Fanconi Anemia pathway	2	22	3.7037	32.5148	0.00172464	1	0.0495984	0.312578	UBE2T; FANCI;
Module 1	Stabilization of p53	1	69	1.85185	5.21092	0.176652	1	1	1	UBE2C;
Module 1	p53-Dependent G1 DNA Damage Response	1	72	1.85185	4.99383	0.183594	1	1	1	UBE2C;
Module 1	p53-Dependent G1/S DNA damage checkpoint	1	72	1.85185	4.99383	0.183594	1	1	1	UBE2C;
Module 1	G1/S DNA Damage Checkpoints	1	76	1.85185	4.73103	0.192761	1	1	1	UBE2C;
Module 1	Cell Cycle Checkpoints	8	118	14.8148	24.1668	1.29998e-09	2.16836e-06	2.71045e-07	1.70818e-06	CDC6; CDC20; CCNB1; MAD2L1; BUB1B; MCM2; MCM4; UBE2C;
Module 1	Autodegradation of the E3 ubiquitin ligase COP1	1	68	1.85185	5.28754	0.174325	1	1	1	UBE2C;
Module 1	G2/M DNA damage checkpoint	4	29	7.40741	49.2155	1.25182e-06	0.00208804	9.49109e-05	0.000598147	CDC6; CCNB1; MCM2; MCM4;
Module 1	G2/M Checkpoints	4	43	7.40741	33.1956	6.3178e-06	0.0105381	0.0003903	0.00245974	CDC6; CCNB1; MCM2; MCM4;
Module 1	G2/M DNA replication checkpoint	1	4	1.85185	89.6773	0.0111861	1	0.287052	1	CCNB1;
Module 1	Chk1/Chk2(Cds1) mediated inactivation of Cyclin B:Cdk1 complex	1	5	1.85185	71.7776	0.0139634	1	0.347625	1	CCNB1;
Module 1	p53-Independent G1/S DNA damage checkpoint	1	70	1.85185	5.13649	0.178973	1	1	1	UBE2C;
Module 1	Ubiquitin Mediated Degradation of Phosphorylated Cdc25A	1	69	1.85185	5.21092	0.176652	1	1	1	UBE2C;
Module 1	p53-Independent DNA Damage Response	1	70	1.85185	5.13649	0.178973	1	1	1	UBE2C;
Module 1	Activation of ATR in response to replication stress	3	37	5.55556	28.9569	0.000152007	0.253548	0.00590937	0.037242	CDC6; MCM2; MCM4;
Module 1	Mitotic Spindle Checkpoint	4	19	7.40741	75.1048	2.08584e-07	0.000347919	1.73959e-05	0.000109633	CDC20; MAD2L1; BUB1B; UBE2C;
Module 1	Amplification of signal from the kinetochores	1	2	1.85185	178.908	0.00560848	1	0.150886	0.950914	MAD2L1;
Module 1	Meiotic Recombination	1	42	1.85185	8.56001	0.111511	1	1	1	MND1;
Module 1	Meiosis	1	72	1.85185	4.99383	0.183594	1	1	1	MND1;
Module 1	Regulation of ornithine decarboxylase (ODC)	1	70	1.85185	5.13649	0.178973	1	1	1	UBE2C;
Module 1	Regulation of mRNA Stability by Proteins that Bind AU-rich Elements	1	104	1.85185	3.45742	0.254158	1	1	1	UBE2C;
Module 1	Destabilization of mRNA by AUF1 (hnRNP D0)	1	71	1.85185	5.06416	0.181287	1	1	1	UBE2C;
Module 1	Metabolism of mRNA	1	234	1.85185	1.53671	0.484206	1	1	1	UBE2C;
Module 1	Metabolism of RNA	1	281	1.85185	1.27969	0.548873	1	1	1	UBE2C;
Module 1	Metabolism of amino acids and derivatives	1	188	1.85185	1.9127	0.412135	1	1	1	UBE2C;
Module 1	Class I MHC mediated antigen processing & presentation	1	101	1.85185	3.5601	0.247806	1	1	1	UBE2C;
Module 1	Antigen processing: Ubiquitination & Proteasome degradation	1	69	1.85185	5.21092	0.176652	1	1	1	UBE2C;
Module 1	Regulation of Apoptosis	1	75	1.85185	4.7941	0.190479	1	1	1	UBE2C;
Module 1	Regulation of activated PAK-2p34 by proteasome mediated degradation	1	66	1.85185	5.44775	0.169652	1	1	1	UBE2C;
Module 1	Cdc20:Phospho-APC/C mediated degradation of Cyclin A	4	69	7.40741	20.6889	4.19294e-05	0.0699383	0.00218557	0.0137739	CDC20; MAD2L1; BUB1B; UBE2C;
Module 1	Apoptosis	1	158	1.85185	2.27584	0.359901	1	1	1	UBE2C;
Module 1	Cross-presentation of soluble exogenous antigens (endosomes)	1	67	1.85185	5.36645	0.171992	1	1	1	UBE2C;
Module 1	Antigen processing-Cross presentation	1	86	1.85185	4.18098	0.215238	1	1	1	UBE2C;
Module 1	ER-Phagosome pathway	1	80	1.85185	4.49451	0.201826	1	1	1	UBE2C;
Module 1	guanosine nucleotides de novo biosynthesis	1	14	1.85185	25.6678	0.0386168	1	0.766819	1	RRM2;
Module 1	pyrimidine deoxyribonucleotides de novo biosynthesis	2	14	3.7037	51.0815	0.000689255	1	0.0225427	0.142068	TYMS; RRM2;
Module 1	IL2 signaling events mediated by STAT5	1	28	1.85185	12.8385	0.0757689	1	1	1	CCNA2;
Module 1	Syndecan-1-mediated signaling events	2	1297	3.7037	0.55177	0.887346	1	1	1	CCNA2; CCNB1;
Module 1	Regulation of CDC42 activity	1	768	1.85185	0.468231	0.889637	1	1	1	CCNA2;
Module 1	Glypican pathway	2	1335	3.7037	0.536064	0.897036	1	1	1	CCNA2; CCNB1;
Module 1	GMCSF-mediated signaling events	2	1289	3.7037	0.555194	0.885204	1	1	1	CCNA2; CCNB1;
Module 1	Validated transcriptional targets of deltaNp63 isoforms	1	64	1.85185	5.61796	0.164954	1	1	1	TOP2A;
Module 1	Insulin Pathway	2	1285	3.7037	0.556923	0.884119	1	1	1	CCNA2; CCNB1;
Module 1	C-MYC pathway	1	149	1.85185	2.4133	0.343361	1	1	1	CCNB1;
Module 1	Nectin adhesion pathway	2	1292	3.7037	0.553905	0.886011	1	1	1	CCNA2; CCNB1;
Module 1	Aurora B signaling	5	41	9.25926	43.4964	1.00236e-07	0.000167193	1.06031e-05	6.68225e-05	NDC80; AURKA; KIF20A; KIF2C; NCAPG;
Module 1	TRAIL signaling pathway	2	1325	3.7037	0.54011	0.894562	1	1	1	CCNA2; CCNB1;
Module 1	IGF1 pathway	2	1288	3.7037	0.555625	0.884933	1	1	1	CCNA2; CCNB1;
Module 1	PLK1 signaling events	10	104	18.5185	34.2661	2.70041e-13	4.50429e-10	7.50715e-11	4.73115e-10	NDC80; CDC20; CCNB1; TPX2; AURKA; BUB1B; CENPE; KIF20A; DLGAP5; PRC1;
Module 1	ATF-2 transcription factor network	1	59	1.85185	6.09398	0.153092	1	1	1	CCNA2;
Module 1	CDC42 signaling events	1	755	1.85185	0.476293	0.885355	1	1	1	CCNA2;
Module 1	Signaling events mediated by Hepatocyte Growth Factor Receptor (c-Met)	2	1290	3.7037	0.554764	0.885474	1	1	1	CCNA2; CCNB1;
Module 1	Glypican 1 network	2	1296	3.7037	0.552196	0.88708	1	1	1	CCNA2; CCNB1;
Module 1	Validated targets of C-MYC transcriptional activation	1	81	1.85185	4.43903	0.204077	1	1	1	CCNB1;
Module 1	PDGF receptor signaling network	2	1290	3.7037	0.554764	0.885474	1	1	1	CCNA2; CCNB1;
Module 1	Integrin family cell surface interactions	2	1375	3.7037	0.52047	0.906412	1	1	1	CCNA2; CCNB1;
Module 1	Fanconi anemia pathway	2	48	3.7037	14.9063	0.00803795	1	0.212814	1	UBE2T; FANCI;
Module 1	Internalization of ErbB1	2	1285	3.7037	0.556923	0.884119	1	1	1	CCNA2; CCNB1;
Module 1	Signaling events mediated by VEGFR1 and VEGFR2	2	1293	3.7037	0.553477	0.886279	1	1	1	CCNA2; CCNB1;
Module 1	Beta1 integrin cell surface interactions	2	1348	3.7037	0.530895	0.900173	1	1	1	CCNA2; CCNB1;
Module 1	Urokinase-type plasminogen activator (uPA) and uPAR-mediated signaling	2	1285	3.7037	0.556923	0.884119	1	1	1	CCNA2; CCNB1;
Module 1	Signaling by Aurora kinases	7	98	12.963	25.4655	1.04603e-08	1.74479e-05	1.45399e-06	9.16331e-06	NDC80; TPX2; AURKA; KIF20A; DLGAP5; KIF2C; NCAPG;
Module 1	Polo-like kinase signaling events in the cell cycle	10	109	18.5185	32.6944	4.36511e-13	7.281e-10	1.04014e-10	6.55518e-10	NDC80; CDC20; CCNB1; TPX2; AURKA; BUB1B; CENPE; KIF20A; DLGAP5; PRC1;
Module 1	IFN-gamma pathway	2	1293	3.7037	0.553477	0.886279	1	1	1	CCNA2; CCNB1;
Module 1	Regulation of RAC1 activity	1	205	1.85185	1.75409	0.439853	1	1	1	CCNA2;
Module 1	PAR1-mediated thrombin signaling events	2	1296	3.7037	0.552196	0.88708	1	1	1	CCNA2; CCNB1;
Module 1	PDGFR-beta signaling pathway	2	1285	3.7037	0.556923	0.884119	1	1	1	CCNA2; CCNB1;
Module 1	p63 transcription factor network	1	105	1.85185	3.42449	0.256264	1	1	1	TOP2A;
Module 1	Integrin-linked kinase signaling	2	654	3.7037	1.09425	0.55251	1	1	1	CCNA2; AURKA;
Module 1	EGF receptor (ErbB1) signaling pathway	2	1285	3.7037	0.556923	0.884119	1	1	1	CCNA2; CCNB1;
Module 1	Thrombin/protease-activated receptor (PAR) pathway	2	1297	3.7037	0.55177	0.887346	1	1	1	CCNA2; CCNB1;
Module 1	Class I PI3K signaling events	2	1285	3.7037	0.556923	0.884119	1	1	1	CCNA2; CCNB1;
Module 1	Arf6 signaling events	2	1285	3.7037	0.556923	0.884119	1	1	1	CCNA2; CCNB1;
Module 1	Plasma membrane estrogen receptor signaling	2	1298	3.7037	0.551345	0.887611	1	1	1	CCNA2; CCNB1;
Module 1	FoxO family signaling	1	49	1.85185	7.3374	0.12887	1	1	1	CCNB1;
Module 1	IL2-mediated signaling events	1	115	1.85185	3.12674	0.277004	1	1	1	CCNA2;
Module 1	C-MYB transcription factor network	2	84	3.7037	8.51864	0.0232966	1	0.498188	1	CCNB1; MCM4;
Module 1	p73 transcription factor network	2	78	3.7037	9.17384	0.0202839	1	0.445178	1	CCNA2; CCNB1;
Module 1	FOXM1 transcription factor network	5	42	9.25926	42.461	1.13539e-07	0.000189384	1.11402e-05	7.02078e-05	CCNA2; CCNB1; CENPF; NEK2; FOXM1;
Module 1	IL3-mediated signaling events	2	1292	3.7037	0.553905	0.886011	1	1	1	CCNA2; CCNB1;
Module 1	AP-1 transcription factor network	1	621	1.85185	0.579066	0.830534	1	1	1	CCNA2;
Module 1	mTOR signaling pathway	2	1285	3.7037	0.556923	0.884119	1	1	1	CCNA2; CCNB1;
Module 1	RAC1 signaling pathway	1	205	1.85185	1.75409	0.439853	1	1	1	CCNA2;
Module 1	ErbB receptor signaling network	2	1308	3.7037	0.54713	0.890233	1	1	1	CCNA2; CCNB1;
Module 1	Signaling events mediated by focal adhesion kinase	2	1285	3.7037	0.556923	0.884119	1	1	1	CCNA2; CCNB1;
Module 1	VEGF and VEGFR signaling network	2	1301	3.7037	0.550074	0.888404	1	1	1	CCNA2; CCNB1;
Module 1	Alpha9 beta1 integrin signaling events	2	1302	3.7037	0.549651	0.888667	1	1	1	CCNA2; CCNB1;
Module 1	Arf6 downstream pathway	2	1285	3.7037	0.556923	0.884119	1	1	1	CCNA2; CCNB1;
Module 1	Validated transcriptional targets of AP1 family members Fra1 and Fra2	1	134	1.85185	2.68343	0.314857	1	1	1	CCNA2;
Module 1	S1P1 pathway	2	1285	3.7037	0.556923	0.884119	1	1	1	CCNA2; CCNB1;
Module 1	ATM pathway	8	307	14.8148	9.28935	2.11785e-06	0.00353258	0.000141303	0.000890519	CCNA2; CDC6; CCNB1; MCM2; TYMS; RRM2; UBE2T; FANCI;
Module 1	p53 pathway	2	189	3.7037	3.78631	0.098723	1	1	1	CCNA2; CCNB1;
Module 1	ErbB1 downstream signaling	2	1285	3.7037	0.556923	0.884119	1	1	1	CCNA2; CCNB1;
Module 1	EGFR-dependent Endothelin signaling events	2	1286	3.7037	0.55649	0.884391	1	1	1	CCNA2; CCNB1;
Module 1	ATR signaling pathway	6	250	11.1111	8.55899	6.96513e-05	0.116178	0.00341701	0.0215347	CCNA2; CDC6; CCNB1; MCM2; UBE2T; FANCI;
Module 1	Arf6 trafficking events	2	1285	3.7037	0.556923	0.884119	1	1	1	CCNA2; CCNB1;
Module 1	Endothelins	2	1304	3.7037	0.548808	0.889191	1	1	1	CCNA2; CCNB1;
Module 1	Regulation of retinoblastoma protein	1	66	1.85185	5.44775	0.169652	1	1	1	CCNA2;
Module 1	E2F transcription factor network	4	73	7.40741	19.5554	5.23536e-05	0.0873258	0.00264624	0.0166771	CCNA2; CDC6; TYMS; RRM2;
Module 1	IL5-mediated signaling events	2	1289	3.7037	0.555194	0.885204	1	1	1	CCNA2; CCNB1;
Module 1	Direct p53 effectors	1	138	1.85185	2.60565	0.322574	1	1	1	CCNB1;
Module 1	Sphingosine 1-phosphate (S1P) pathway	2	1308	3.7037	0.54713	0.890233	1	1	1	CCNA2; CCNB1;
Module 1	Proteoglycan syndecan-mediated signaling events	2	1342	3.7037	0.533268	0.898736	1	1	1	CCNA2; CCNB1;
Module 1	Aurora A signaling	3	64	5.55556	16.7426	0.000772602	1	0.0247827	0.156185	TPX2; AURKA; DLGAP5;
Module 1	RhoA signaling pathway	1	205	1.85185	1.75409	0.439853	1	1	1	CCNA2;
Module 1	Class I PI3K signaling events mediated by Akt	2	1285	3.7037	0.556923	0.884119	1	1	1	CCNA2; CCNB1;
Module 1	LKB1 signaling events	2	1305	3.7037	0.548388	0.889452	1	1	1	CCNA2; CCNB1;
Module 1	Regulation of RhoA activity	1	205	1.85185	1.75409	0.439853	1	1	1	CCNA2;
Module 1	Signaling events mediated by PRL	1	23	1.85185	15.6282	0.062665	1	1	1	CCNA2;
Module 1	Hedgehog	1	16	1.85185	22.4613	0.0440126	1	0.843828	1	CCNB1;
Module 1	ID	1	14	1.85185	25.6678	0.0386168	1	0.766819	1	CCNA2;
Module 2	Hemostasis	2	375	16.6667	8.58202	0.0219984	1	0.412285	1	MMP1; PLAU;
Module 2	Cell surface interactions at the vascular wall	1	72	8.33333	22.4577	0.0440284	1	0.601961	1	MMP1;
Module 2	Dissolution of Fibrin Clot	1	10	8.33333	161.556	0.00622421	1	0.140297	0.886356	PLAU;
Module 2	Basigin interactions	1	9	8.33333	179.487	0.00560339	1	0.128034	0.80888	MMP1;
Module 2	Signal Transduction	2	1208	16.6667	2.66417	0.171632	1	1	1	SPP1; EDN1;
Module 2	Regulation of Insulin-like Growth Factor (IGF) Activity by Insulin-like Growth Factor Binding Proteins (IGFBPs)	1	14	8.33333	115.43	0.00870393	1	0.193575	1	MMP1;
Module 2	Diabetes pathways	1	216	8.33333	7.48659	0.1268	1	1	1	MMP1;
Module 2	Signaling by GPCR	1	800	8.33333	2.02145	0.399535	1	1	1	EDN1;
Module 2	GPCR ligand binding	1	336	8.33333	4.81289	0.190701	1	1	1	EDN1;
Module 2	Class A/1 (Rhodopsin-like receptors)	1	274	8.33333	5.90189	0.158242	1	1	1	EDN1;
Module 2	Peptide ligand-binding receptors	1	167	8.33333	9.68312	0.099403	1	1	1	EDN1;
Module 2	Immune System	2	522	16.6667	6.16529	0.0405433	1	0.578002	1	IL6; FOS;
Module 2	Integrin cell surface interactions	1	72	8.33333	22.4577	0.0440284	1	0.601961	1	SPP1;
Module 2	Interleukin-6 signaling	1	8	8.33333	201.895	0.00498221	1	0.117047	0.739469	IL6;
Module 2	TRIF mediated TLR3 signaling	1	56	8.33333	28.873	0.0344008	1	0.578002	1	FOS;
Module 2	Toll Like Receptor 3 (TLR3) Cascade	1	56	8.33333	28.873	0.0344008	1	0.578002	1	FOS;
Module 2	TRAF6 Mediated Induction of proinflammatory cytokines	1	50	8.33333	32.3371	0.0307676	1	0.534587	1	FOS;
Module 2	Toll Like Receptor 5 (TLR5) Cascade	1	60	8.33333	26.9485	0.036816	1	0.578002	1	FOS;
Module 2	Toll Like Receptor 7/8 (TLR7/8) Cascade	1	62	8.33333	26.0793	0.0380215	1	0.578002	1	FOS;
Module 2	MyD88 dependent cascade initiated on endosome	1	60	8.33333	26.9485	0.036816	1	0.578002	1	FOS;
Module 2	TRAF6 mediated induction of NFkB and MAP kinases upon TLR7/8 or 9 activation	1	59	8.33333	27.4052	0.0362127	1	0.578002	1	FOS;
Module 2	Toll Like Receptor 9 (TLR9) Cascade	1	65	8.33333	24.8758	0.0398272	1	0.578002	1	FOS;
Module 2	Activated TLR4 signalling	1	72	8.33333	22.4577	0.0440284	1	0.601961	1	FOS;
Module 2	MyD88:Mal cascade initiated on plasma membrane	1	62	8.33333	26.0793	0.0380215	1	0.578002	1	FOS;
Module 2	Toll Like Receptor 4 (TLR4) Cascade	1	76	8.33333	21.2759	0.0464215	1	0.624443	1	FOS;
Module 2	NFkB and MAP kinases activation mediated by TLR4 signaling repertoire	1	54	8.33333	29.9422	0.0331911	1	0.57075	1	FOS;
Module 2	MyD88-independent cascade initiated on plasma membrane	1	58	8.33333	27.8776	0.0356091	1	0.578002	1	FOS;
Module 2	Innate Immune System	1	183	8.33333	8.83656	0.108435	1	1	1	FOS;
Module 2	Toll Receptor Cascades	1	90	8.33333	17.9667	0.0547542	1	0.730639	1	FOS;
Module 2	Toll Like Receptor 10 (TLR10) Cascade	1	60	8.33333	26.9485	0.036816	1	0.578002	1	FOS;
Module 2	Activation of the AP-1 family of transcription factors	1	9	8.33333	179.487	0.00560339	1	0.128034	0.80888	FOS;
Module 2	MAPK targets/ Nuclear events mediated by MAP kinases	1	21	8.33333	76.9718	0.0130298	1	0.278637	1	FOS;
Module 2	MAP kinase activation in TLR cascade	1	30	8.33333	53.888	0.0185662	1	0.360098	1	FOS;
Module 2	MyD88 cascade initiated on plasma membrane	1	59	8.33333	27.4052	0.0362127	1	0.578002	1	FOS;
Module 2	Cytokine Signaling in Immune system	1	193	8.33333	8.37873	0.114037	1	1	1	IL6;
Module 2	Signaling by Interleukins	1	92	8.33333	17.5761	0.0559391	1	0.740527	1	IL6;
Module 2	Toll Like Receptor 2 (TLR2) Cascade	1	65	8.33333	24.8758	0.0398272	1	0.578002	1	FOS;
Module 2	Toll Like Receptor TLR1:TLR2 Cascade	1	64	8.33333	25.2645	0.0392256	1	0.578002	1	FOS;
Module 2	Toll Like Receptor TLR6:TLR2 Cascade	1	64	8.33333	25.2645	0.0392256	1	0.578002	1	FOS;
Module 2	Beta2 integrin cell surface interactions	1	28	8.33333	57.7357	0.0173384	1	0.348439	1	PLAU;
Module 2	Osteopontin-mediated events	3	29	25	166.133	6.72213e-07	0.00112125	0.000161605	0.00102098	SPP1; FOS; PLAU;
Module 2	Regulation of cytoplasmic and nuclear SMAD2/3 signaling	1	305	8.33333	5.30205	0.174618	1	1	1	FOS;
Module 2	ErbB2/ErbB3 signaling events	1	38	8.33333	42.5461	0.0234636	1	0.434858	1	FOS;
Module 2	IL6-mediated signaling events	2	47	16.6667	68.4609	0.000379916	0.633699	0.010221	0.0645731	IL6; FOS;
Module 2	Integrins in angiogenesis	3	64	25	75.2931	7.57108e-06	0.0126286	0.000268693	0.00169752	SPP1; FOS; PLAU;
Module 2	Syndecan-1-mediated signaling events	7	1297	58.3333	8.65389	3.66215e-06	0.00610847	0.000161605	0.00102098	MMP1; IL6; MMP13; SPP1; EDN1; FOS; PLAU;
Module 2	Downstream signaling in na&#xef;ve CD8+ T cells	1	65	8.33333	24.8758	0.0398272	1	0.578002	1	FOS;
Module 2	Regulation of CDC42 activity	5	768	41.6667	10.445	6.28412e-05	0.104819	0.00194109	0.0122633	MMP1; IL6; EDN1; FOS; PLAU;
Module 2	Glypican pathway	7	1335	58.3333	8.40756	4.44375e-06	0.00741217	0.00017648	0.00111495	MMP1; IL6; MMP13; SPP1; EDN1; FOS; PLAU;
Module 2	GMCSF-mediated signaling events	7	1289	58.3333	8.7076	3.51334e-06	0.00586025	0.000161605	0.00102098	MMP1; IL6; MMP13; SPP1; EDN1; FOS; PLAU;
Module 2	IL27-mediated signaling events	1	26	8.33333	62.1752	0.0161091	1	0.327683	1	IL6;
Module 2	Insulin Pathway	7	1285	58.3333	8.7347	3.44086e-06	0.00573936	0.000161605	0.00102098	MMP1; IL6; MMP13; SPP1; EDN1; FOS; PLAU;
Module 2	Stabilization and expansion of the E-cadherin adherens junction	3	275	25	17.5249	0.000578388	0.964752	0.0148423	0.0937696	SPP1; FOS; PLAU;
Module 2	FOXA transcription factor networks	4	81	33.3333	79.2578	1.4092e-07	0.000235055	0.000117528	0.000742506	SFTPA2; SFTPD; SCGB1A1; FOS;
Module 2	Nectin adhesion pathway	7	1292	58.3333	8.68738	3.56853e-06	0.00595232	0.000161605	0.00102098	MMP1; IL6; MMP13; SPP1; EDN1; FOS; PLAU;
Module 2	FGF signaling pathway	3	48	25	100.386	3.16071e-06	0.00527206	0.000161605	0.00102098	SPP1; FOS; PLAU;
Module 2	Neurotrophic factor-mediated Trk receptor signaling	1	101	8.33333	16.0101	0.0612544	1	0.798221	1	FOS;
Module 2	TRAIL signaling pathway	7	1325	58.3333	8.47101	4.22559e-06	0.00704828	0.000171909	0.00108607	MMP1; IL6; MMP13; SPP1; EDN1; FOS; PLAU;
Module 2	LPA receptor mediated events	2	100	16.6667	32.1802	0.001708	1	0.041289	0.260852	IL6; FOS;
Module 2	IGF1 pathway	7	1288	58.3333	8.71436	3.4951e-06	0.00582983	0.000161605	0.00102098	MMP1; IL6; MMP13; SPP1; EDN1; FOS; PLAU;
Module 2	ATF-2 transcription factor network	3	59	25	81.6728	5.91784e-06	0.00987096	0.000214586	0.00135569	IL6; FOS; PLAU;
Module 2	HIF-1-alpha transcription factor network	2	66	16.6667	48.7554	0.000748907	1	0.0186444	0.11779	EDN1; FOS;
Module 2	CDC42 signaling events	5	755	41.6667	10.6248	5.7921e-05	0.0966122	0.00182287	0.0115164	MMP1; IL6; EDN1; FOS; PLAU;
Module 2	Signaling events mediated by Hepatocyte Growth Factor Receptor (c-Met)	7	1290	58.3333	8.70085	3.53166e-06	0.0058908	0.000161605	0.00102098	MMP1; IL6; MMP13; SPP1; EDN1; FOS; PLAU;
Module 2	Glypican 1 network	7	1296	58.3333	8.66056	3.64327e-06	0.00607697	0.000161605	0.00102098	MMP1; IL6; MMP13; SPP1; EDN1; FOS; PLAU;
Module 2	N-cadherin signaling events	3	251	25	19.2005	0.000443061	0.739025	0.0117306	0.0741104	SPP1; FOS; PLAU;
Module 2	Fc-epsilon receptor I signaling in mast cells	1	61	8.33333	26.5068	0.0374189	1	0.578002	1	FOS;
Module 2	PDGF receptor signaling network	7	1290	58.3333	8.70085	3.53166e-06	0.0058908	0.000161605	0.00102098	MMP1; IL6; MMP13; SPP1; EDN1; FOS; PLAU;
Module 2	Integrin family cell surface interactions	7	1375	58.3333	8.16298	5.41384e-06	0.00903028	0.000200673	0.00126779	MMP1; IL6; MMP13; SPP1; EDN1; FOS; PLAU;
Module 2	IL1-mediated signaling events	1	234	8.33333	6.91072	0.136671	1	1	1	FOS;
Module 2	Calcineurin-regulated NFAT-dependent transcription in lymphocytes	1	49	8.33333	32.9969	0.0301608	1	0.529561	1	FOS;
Module 2	S1P2 pathway	1	26	8.33333	62.1752	0.0161091	1	0.327683	1	FOS;
Module 2	Regulation of Telomerase	1	68	8.33333	23.7785	0.0416297	1	0.583516	1	FOS;
Module 2	Internalization of ErbB1	7	1285	58.3333	8.7347	3.44086e-06	0.00573936	0.000161605	0.00102098	MMP1; IL6; MMP13; SPP1; EDN1; FOS; PLAU;
Module 2	TGF-beta receptor signaling	1	305	8.33333	5.30205	0.174618	1	1	1	FOS;
Module 2	Posttranslational regulation of adherens junction stability and dissassembly	3	231	25	20.8628	0.000347447	0.579541	0.00950068	0.0600226	SPP1; FOS; PLAU;
Module 2	BCR signaling pathway	1	67	8.33333	24.1334	0.0410292	1	0.579972	1	FOS;
Module 2	Signaling events mediated by VEGFR1 and VEGFR2	7	1293	58.3333	8.68066	3.5871e-06	0.00598327	0.000161605	0.00102098	MMP1; IL6; MMP13; SPP1; EDN1; FOS; PLAU;
Module 2	Beta1 integrin cell surface interactions	7	1348	58.3333	8.32648	4.74148e-06	0.00790879	0.000179745	0.00113558	MMP1; IL6; MMP13; SPP1; EDN1; FOS; PLAU;
Module 2	Urokinase-type plasminogen activator (uPA) and uPAR-mediated signaling	7	1285	58.3333	8.7347	3.44086e-06	0.00573936	0.000161605	0.00102098	MMP1; IL6; MMP13; SPP1; EDN1; FOS; PLAU;
Module 2	Ras signaling in the CD4+ TCR pathway	1	42	8.33333	38.4951	0.0259038	1	0.464597	1	FOS;
Module 2	TCR signaling in na&#xef;ve CD8+ T cells	1	127	8.33333	12.7327	0.076456	1	0.973501	1	FOS;
Module 2	IFN-gamma pathway	7	1293	58.3333	8.68066	3.5871e-06	0.00598327	0.000161605	0.00102098	MMP1; IL6; MMP13; SPP1; EDN1; FOS; PLAU;
Module 2	Regulation of RAC1 activity	3	205	25	23.5087	0.000244666	0.408102	0.00703625	0.044453	IL6; FOS; PLAU;
Module 2	PAR1-mediated thrombin signaling events	7	1296	58.3333	8.66056	3.64327e-06	0.00607697	0.000161605	0.00102098	MMP1; IL6; MMP13; SPP1; EDN1; FOS; PLAU;
Module 2	IL12 signaling mediated by STAT4	1	29	8.33333	55.7455	0.0179525	1	0.352291	1	FOS;
Module 2	Beta3 integrin cell surface interactions	2	43	16.6667	74.8278	0.000317798	0.530087	0.00883479	0.0558157	SPP1; PLAU;
Module 2	Regulation of p38-alpha and p38-beta	1	164	8.33333	9.86024	0.0977003	1	1	1	FOS;
Module 2	Alpha4 beta1 integrin signaling events	1	33	8.33333	48.9906	0.0204054	1	0.39122	1	SPP1;
Module 2	PDGFR-beta signaling pathway	7	1285	58.3333	8.7347	3.44086e-06	0.00573936	0.000161605	0.00102098	MMP1; IL6; MMP13; SPP1; EDN1; FOS; PLAU;
Module 2	E-cadherin signaling in the nascent adherens junction	3	275	25	17.5249	0.000578388	0.964752	0.0148423	0.0937696	SPP1; FOS; PLAU;
Module 2	Integrin-linked kinase signaling	5	654	41.6667	12.2656	2.90903e-05	0.0485226	0.000933127	0.00589523	MMP1; IL6; EDN1; FOS; PLAU;
Module 2	p38 MAPK signaling pathway	1	189	8.33333	8.55605	0.1118	1	1	1	FOS;
Module 2	EGF receptor (ErbB1) signaling pathway	7	1285	58.3333	8.7347	3.44086e-06	0.00573936	0.000161605	0.00102098	MMP1; IL6; MMP13; SPP1; EDN1; FOS; PLAU;
Module 2	p75(NTR)-mediated signaling	1	178	8.33333	9.08476	0.105621	1	1	1	FOS;
Module 2	Thrombin/protease-activated receptor (PAR) pathway	7	1297	58.3333	8.65389	3.66215e-06	0.00610847	0.000161605	0.00102098	MMP1; IL6; MMP13; SPP1; EDN1; FOS; PLAU;
Module 2	Class I PI3K signaling events	7	1285	58.3333	8.7347	3.44086e-06	0.00573936	0.000161605	0.00102098	MMP1; IL6; MMP13; SPP1; EDN1; FOS; PLAU;
Module 2	Arf6 signaling events	7	1285	58.3333	8.7347	3.44086e-06	0.00573936	0.000161605	0.00102098	MMP1; IL6; MMP13; SPP1; EDN1; FOS; PLAU;
Module 2	Plasma membrane estrogen receptor signaling	7	1298	58.3333	8.64722	3.68112e-06	0.00614012	0.000161605	0.00102098	MMP1; IL6; MMP13; SPP1; EDN1; FOS; PLAU;
Module 2	IL2-mediated signaling events	1	115	8.33333	14.0612	0.0694681	1	0.898239	1	FOS;
Module 2	FOXM1 transcription factor network	1	42	8.33333	38.4951	0.0259038	1	0.464597	1	FOS;
Module 2	IL3-mediated signaling events	7	1292	58.3333	8.68738	3.56853e-06	0.00595232	0.000161605	0.00102098	MMP1; IL6; MMP13; SPP1; EDN1; FOS; PLAU;
Module 2	AP-1 transcription factor network	5	621	41.6667	12.9174	2.26679e-05	0.0378101	0.000741375	0.00468379	MMP1; IL6; EDN1; FOS; PLAU;
Module 2	Hypoxic and oxygen homeostasis regulation of HIF-1-alpha	2	80	16.6667	40.2243	0.00109794	1	0.0269319	0.170148	EDN1; FOS;
Module 2	amb2 Integrin signaling	2	40	16.6667	80.4385	0.000274796	0.458359	0.0077688	0.0490811	IL6; PLAU;
Module 2	Glucocorticoid receptor signaling	3	85	25	56.6935	1.78162e-05	0.0297174	0.000594349	0.00375492	MMP1; IL6; FOS;
Module 2	mTOR signaling pathway	7	1285	58.3333	8.7347	3.44086e-06	0.00573936	0.000161605	0.00102098	MMP1; IL6; MMP13; SPP1; EDN1; FOS; PLAU;
Module 2	RAC1 signaling pathway	3	205	25	23.5087	0.000244666	0.408102	0.00703625	0.044453	IL6; FOS; PLAU;
Module 2	ErbB receptor signaling network	7	1308	58.3333	8.58111	3.87543e-06	0.00646422	0.000161605	0.00102098	MMP1; IL6; MMP13; SPP1; EDN1; FOS; PLAU;
Module 2	Signaling events mediated by focal adhesion kinase	7	1285	58.3333	8.7347	3.44086e-06	0.00573936	0.000161605	0.00102098	MMP1; IL6; MMP13; SPP1; EDN1; FOS; PLAU;
Module 2	VEGF and VEGFR signaling network	7	1301	58.3333	8.62728	3.73853e-06	0.00623587	0.000161605	0.00102098	MMP1; IL6; MMP13; SPP1; EDN1; FOS; PLAU;
Module 2	Glucocorticoid receptor regulatory network	3	80	25	60.2364	1.48462e-05	0.0247634	0.000505375	0.00319282	MMP1; IL6; FOS;
Module 2	Alpha9 beta1 integrin signaling events	7	1302	58.3333	8.62065	3.75784e-06	0.00626807	0.000161605	0.00102098	MMP1; IL6; MMP13; SPP1; EDN1; FOS; PLAU;
Module 2	Syndecan-2-mediated signaling events	3	77	25	62.5829	1.3232e-05	0.022071	0.000459813	0.00290497	SPP1; FOS; PLAU;
Module 2	ALK1 pathway	1	324	8.33333	4.99114	0.18451	1	1	1	FOS;
Module 2	Arf6 downstream pathway	7	1285	58.3333	8.7347	3.44086e-06	0.00573936	0.000161605	0.00102098	MMP1; IL6; MMP13; SPP1; EDN1; FOS; PLAU;
Module 2	JNK signaling in the CD4+ TCR pathway	1	42	8.33333	38.4951	0.0259038	1	0.464597	1	FOS;
Module 2	Role of Calcineurin-dependent NFAT signaling in lymphocytes	1	95	8.33333	17.0211	0.0577139	1	0.758006	1	FOS;
Module 2	Validated transcriptional targets of AP1 family members Fra1 and Fra2	4	134	33.3333	47.9119	1.06854e-06	0.00178233	0.000161605	0.00102098	MMP1; IL6; FOS; PLAU;
Module 2	CXCR4-mediated signaling events	1	190	8.33333	8.51102	0.11236	1	1	1	FOS;
Module 2	S1P1 pathway	7	1285	58.3333	8.7347	3.44086e-06	0.00573936	0.000161605	0.00102098	MMP1; IL6; MMP13; SPP1; EDN1; FOS; PLAU;
Module 2	FOXA1 transcription factor network	4	44	33.3333	145.891	1.1641e-08	1.94172e-05	1.94172e-05	0.000122672	SFTPA2; SFTPD; SCGB1A1; FOS;
Module 2	ATM pathway	2	307	16.6667	10.4829	0.0150859	1	0.318522	1	SPP1; PLAU;
Module 2	TNF receptor signaling pathway	1	299	8.33333	5.40844	0.171471	1	1	1	FOS;
Module 2	p53 pathway	1	189	8.33333	8.55605	0.1118	1	1	1	SPP1;
Module 2	ErbB1 downstream signaling	7	1285	58.3333	8.7347	3.44086e-06	0.00573936	0.000161605	0.00102098	MMP1; IL6; MMP13; SPP1; EDN1; FOS; PLAU;
Module 2	EGFR-dependent Endothelin signaling events	7	1286	58.3333	8.72791	3.45886e-06	0.00576938	0.000161605	0.00102098	MMP1; IL6; MMP13; SPP1; EDN1; FOS; PLAU;
Module 2	Nongenotropic Androgen signaling	1	26	8.33333	62.1752	0.0161091	1	0.327683	1	FOS;
Module 2	ATR signaling pathway	1	250	8.33333	6.46845	0.14536	1	1	1	SPP1;
Module 2	Regulation of nuclear SMAD2/3 signaling	1	305	8.33333	5.30205	0.174618	1	1	1	FOS;
Module 2	ALK1 signaling events	1	321	8.33333	5.03778	0.182955	1	1	1	FOS;
Module 2	PDGFR-alpha signaling pathway	1	21	8.33333	76.9718	0.0130298	1	0.278637	1	FOS;
Module 2	Arf6 trafficking events	7	1285	58.3333	8.7347	3.44086e-06	0.00573936	0.000161605	0.00102098	MMP1; IL6; MMP13; SPP1; EDN1; FOS; PLAU;
Module 2	E-cadherin signaling events	3	280	25	17.2119	0.000609557	1	0.0154052	0.0973255	SPP1; FOS; PLAU;
Module 2	Androgen-mediated signaling	1	130	8.33333	12.4389	0.0781955	1	0.988106	1	FOS;
Module 2	Endothelins	7	1304	58.3333	8.60743	3.7967e-06	0.00633289	0.000161605	0.00102098	MMP1; IL6; MMP13; SPP1; EDN1; FOS; PLAU;
Module 2	Beta5 beta6 beta7 and beta8 integrin cell surface interactions	1	17	8.33333	95.0722	0.01056	1	0.231764	1	PLAU;
Module 2	Presenilin action in Notch and Wnt signaling	1	46	8.33333	35.1484	0.0283385	1	0.502857	1	FOS;
Module 2	Regulation of retinoblastoma protein	1	66	8.33333	24.499	0.0404284	1	0.578002	1	SFTPD;
Module 2	TCR signaling in na&#xef;ve CD4+ T cells	1	133	8.33333	12.1583	0.0799319	1	1	1	FOS;
Module 2	E2F transcription factor network	1	73	8.33333	22.1501	0.0446271	1	0.605188	1	PLAU;
Module 2	IL5-mediated signaling events	7	1289	58.3333	8.7076	3.51334e-06	0.00586025	0.000161605	0.00102098	MMP1; IL6; MMP13; SPP1; EDN1; FOS; PLAU;
Module 2	IL23-mediated signaling events	1	66	8.33333	24.499	0.0404284	1	0.578002	1	IL6;
Module 2	Direct p53 effectors	1	138	8.33333	11.7178	0.0828193	1	1	1	SPP1;
Module 2	IL12-mediated signaling events	2	111	16.6667	28.9915	0.00209851	1	0.0500046	0.315915	IL6; FOS;
Module 2	Sphingosine 1-phosphate (S1P) pathway	7	1308	58.3333	8.58111	3.87543e-06	0.00646422	0.000161605	0.00102098	MMP1; IL6; MMP13; SPP1; EDN1; FOS; PLAU;
Module 2	Proteoglycan syndecan-mediated signaling events	7	1342	58.3333	8.36371	4.60204e-06	0.00767621	0.000178516	0.00112782	MMP1; IL6; MMP13; SPP1; EDN1; FOS; PLAU;
Module 2	Calcium signaling in the CD4+ TCR pathway	1	29	8.33333	55.7455	0.0179525	1	0.352291	1	FOS;
Module 2	BMP receptor signaling	1	226	8.33333	7.15534	0.132297	1	1	1	FOS;
Module 2	RhoA signaling pathway	3	205	25	23.5087	0.000244666	0.408102	0.00703625	0.044453	IL6; FOS; PLAU;
Module 2	Class I PI3K signaling events mediated by Akt	7	1285	58.3333	8.7347	3.44086e-06	0.00573936	0.000161605	0.00102098	MMP1; IL6; MMP13; SPP1; EDN1; FOS; PLAU;
Module 2	LKB1 signaling events	7	1305	58.3333	8.60084	3.81625e-06	0.00636551	0.000161605	0.00102098	MMP1; IL6; MMP13; SPP1; EDN1; FOS; PLAU;
Module 2	Regulation of RhoA activity	3	205	25	23.5087	0.000244666	0.408102	0.00703625	0.044453	IL6; FOS; PLAU;
Module 2	Trk receptor signaling mediated by the MAPK pathway	1	34	8.33333	47.5501	0.0210177	1	0.398381	1	FOS;
Module 2	Trk receptor signaling mediated by PI3K and PLC-gamma	1	63	8.33333	25.6654	0.0386237	1	0.578002	1	FOS;
Module 2	TGFBR	1	125	8.33333	12.9364	0.0752947	1	0.966089	1	FOS;
Module 2	EGFR1	1	138	8.33333	11.7178	0.0828193	1	1	1	FOS;
